# Supplementary material for: Establishment of Human Formative Pluripotent Stem Cell‐Like Cells Exhibiting Amniotic Differentiation Potentials
Source: Cell Prolif. 2026 Mar 25:e70193. Online ahead of print. doi: 10.1111/cpr.70193 (PMC13325813; doi:10.1111/cpr.70193)
Supplement: Supplementary file 2 — Table S1: Primers used in this study. [file CPR-9999-e70193-s005.xlsx]

## Sheet: Sheet1
Table S1. Primers used in this study.
Genes	Forward	Reverd
β-ACTIN	ATAGCAACGTACATGGCTGG	CACCTTCTACAATGAGCTGC
FOXA2	GGAGCAGCTACTATGCAGAGC	CGTGTTCATGCCGTTCATCC
SOX17	GAGGTGGACCGCACGGAATT	CGTGGCTGTCGGGGAGATT
SOX1	GTCAACGGCTGGGCCAACG	GCTGCGCCTCCTGCATCA
PAX6	GTAGTTTCAGCACCAGTGTC	CTGTAGGTGTTTGTGAGGG
NANOS3	CCCGAAACTCGGCAGGCAAGA	AAGGCTCAGACTTCCCGGCAC
BLIMP1	CGGGGAGAATGTGGACTGGGTAGAG	CTGGAGTTACACTTGGGGGCAGC
TFAP2C	CGCTCATGTGACTCTCCTGACATCC	TGGGCCGCCAATAGCATGTTCT
