# Supplementary material for: Establishment of Human Formative Pluripotent Stem Cell‐Like Cells Exhibiting Amniotic Differentiation Potentials
Source: Cell Prolif. 2026 Mar 25:e70193. Online ahead of print. doi: 10.1111/cpr.70193 (PMC13325813; doi:10.1111/cpr.70193)
Supplement: Supplementary file 3 — Table S2: Genes highly expressed in naive hESCs, hfPSC‐LCs, and primed hESCs. [file CPR-9999-e70193-s009.xlsx]

## Sheet: Sheet1
Table S2. Genes highly expressed in naive hESCs, hfPSC-LCs, and primed hESCs.
naive hESCs specific genes	hfPSC-LCs specific genes	primed hESCs specific genes
A2M	A1BG	A2M-AS1
A4GALT	AAR2	A2ML1
AACSP1	AARD	AASDH
AADACL3	AATK	AASS
AAK1	ABCA2	ABCA11P
AAMDC	ABCB9	ABCA5
AARS2	ABCC10	ABCC4
AARSD1	ABCG1	ABHD1
ABCA13	ABHD14A	ABHD11-AS1
ABCC13	ABHD17A	ABRAXAS1
ABCC2	ABHD17C	ACACB
ABCD1	ABHD4	ACAP2
ABHD12B	ABHD8	ACOT9
ABHD15	ABI3	ACOXL-AS1
ABHD6	ABT1	ACP4
ABR	ABTB1	ACRV1
ACAN	ABTB2	ACSM3
ACBD3	ACAP1	ACSM6
ACER2	ACAT2	ACSS1
ACKR3	ACD	ACSS3
ACOT12	ACLY	ACTG1P20
ACOT13	ACO1	ACTN3
ACOT4	ACOT11	ACTR3-AS1
ACOX1	ACOT7	ACVR2A
ACSBG2	ACOX3	ACVR2B
ACSL3	ACSBG1	ADAMTS14
ACTA2	ACSL1	ADAMTS16
ACTN2	ACSL6	ADAMTS20
ACTR6	ACSS2	ADAMTSL4-AS1
ACYP1	ACTB	ADAR
ADAM19	ACTL8	ADAT2
ADAMTSL5	ACTN1	ADCY10P1
ADARB1	ACTR3B	ADCY6
ADGRD1	ACY1	ADCY7
ADGRE2	ADAD2	ADD3
ADGRE5	ADAM15	ADGRL2
ADGRG1	ADAM33	ADGRL3
ADIPOR1	ADAM8	ADGRV1
ADORA1	ADAMTS10	ADH4
AFAP1L1	ADAMTS15	ADH6
AFF2	ADAMTS7	ADHFE1
AFG3L2	ADAMTS8	ADNP-AS1
AGL	ADAP1	ADPGK-AS1
AGO1	ADAT3	ADRA2A
AHNAK	ADCK5	AFDN-DT
AHSA1	ADCY5	AFP
AICDA	ADD2	AGAP1-IT1
AIFM1	ADGRA2	AGBL2
AIMP1	ADGRB1	AGO2
AIPL1	ADGRB2	AGO4
AIRE	ADGRG5	AGTPBP1
AK6	ADGRL1	AHCTF1
AKAP1	ADIPOR2	AHCTF1P1
AKAP12	ADIRF	AHI1
AKAP3	ADM5	AHR
AKAP8	ADO	AHSA2P
AKAP8L	ADRA1D	AK3
ALAD	ADRA2B	AK7
ALDH1A2	ADRB2	AKAP11
ALDH1L2	ADRM1	AKAP13
ALDH2	AEBP1	AKAP5
ALDOA	AGAP3	AKR7A2P1
ALPG	AGAP4	AKT3
ALPP	AGAP6	ALCAM
ALX1	AGAP7P	ALDH3B1
AMDHD1	AGAP9	ALDH6A1
AMER3	AGPAT1	ALG10
AMOT	AGRN	ALG11
AMZ2	AGTRAP	ALG1L
ANAPC4	AHDC1	ALKAL2
ANGPT1	AHSP	ALMS1
ANKDD1B	AIDA	ALMS1-IT1
ANKLE2	AIF1	ALOX12P2
ANKRD1	AIF1L	ALPK3
ANKRD11	AIFM2	ALS2CL
ANKRD12	AIMP2	AMN1
ANKRD13A	AJAP1	AMOTL2
ANKRD17	AK1	ANAPC1P1
ANKRD18B	AK4	ANGPTL1
ANKRD19P	AKIP1	ANGPTL4
ANKRD20A5P	AKNA	ANGPTL7
ANKRD26	AKR1B1	ANK2
ANKRD34A	AKR1C3	ANKAR
ANKRD36BP2	AKR1E2	ANKIB1
ANKRD45	AKR7A2	ANKRD10
ANKRD55	AKT1	ANKRD18CP
ANP32AP1	AKT2	ANKRD29
ANP32B	ALDH16A1	ANKRD36
ANP32C	ALDH1A1	ANKRD36B
ANXA2	ALDH1B1	ANKRD36C
ANXA2P1	ALG1	ANKRD50
ANXA3	ALG12	ANKRD61
ANXA6	ALG3	ANO5
AOC2	ALKBH4	ANO6
AOC3	ALKBH6	AOX1
AP2B1	ALKBH7	AP3M2
APBA1	ALOX12	APC
APC2	ALOX15	APLF
APOBEC3F	ALPL	APOA1-AS
APOBEC3G	AMBP	APOB
APOBEC3H	AMDHD2	APOM
APOC1	AMH	AR
APOC1P1	AMIGO2	ARF4-AS1
APOOL	AMIGO3	ARFGEF3
APOOP5	AMT	ARHGAP12
AQP3	ANAPC11	ARHGAP26
ARFGAP3	ANAPC2	ARHGAP27P1-BPTFP1-KPNA2P3
ARGFX	ANGPTL2	ARHGAP5
ARHGAP10	ANKLE1	ARHGEF17
ARHGAP18	ANKRD13B	ARHGEF3
ARHGAP31	ANKRD13D	ARHGEF6
ARHGAP6	ANKRD35	ARHGEF9
ARHGAP9	ANKRD39	ARHGEF9-IT1
ARHGDIB	ANKRD46	ARID2
ARHGEF25	ANKRD9	ARL4A
ARID1A	ANO8	ARL5B
ARID3A	ANPEP	ARL6
ARID4A	ANTXR1	ARMC8
ARID4B	ANTXR2	ARMH4
ARL6IP4	AP1M1	ARNTL2
ARL8B	AP1S1	ARNTL2-AS1
ARMT1	AP1S3	ARRDC3
ARPC1A	AP2A1	ARRDC3-AS1
ARPC3	AP2S1	ARSB
ARRDC2	AP5Z1	ARSG
ARSI	APBA2	ASAP1-IT1
ARV1	APBA3	ASB12
ARX	APBB3	ASB3
ASAP1-IT2	APCDD1	ASCC3
ASB8	APCDD1L	ASH1L
ASCC2	APEX2	ASH1L-AS1
ASCL1	APH1A	ASPH
ASH2L	APLNR	ASPM
ASIC3	APOA1	ASPN
ASRGL1	APRT	ASS1
ASXL2	ARAP3	ASTE1
ATAD3B	ARC	ASTN2-AS1
ATAD3C	ARF5	ATAD2
ATE1-AS1	ARFGAP1	ATAD2B
ATF3	ARHGAP1	ATAD5
ATG101	ARHGAP22	ATG16L2
ATG12	ARHGAP23	ATG2B
ATG3	ARHGAP27	ATG4C
ATG4A	ARHGAP4	ATM
ATG9B	ARHGEF1	ATP10D
ATN1	ARHGEF19	ATP11B
ATOH1	ARHGEF2	ATP11C
ATP12A	ARHGEF34P	ATP6V1C1
ATP1A3	ARHGEF35	ATP8A1
ATP1B1	ARHGEF39	ATR
ATP1B2	ARHGEF5	ATRNL1
ATP2B1	ARID3B	ATXN2-AS
ATP2B4	ARID5A	AXL
ATP2C2	ARL15	B3GALNT2
ATP5F1E	ARMC6	B3GALT1
ATP5MG	ARMC7	B3GALT5
ATP5MGL	ARMCX6	B3GNT2
ATP5PD	ARPC4	B4GALT4-AS1
ATP5PF	ARPC5L	BACH1
ATP6V0D2	ARRB2	BACH1-IT2
ATP6V1B1	ARRDC1	BAZ2B
ATP6V1E1	ARRDC1-AS1	BBIP1
ATP8B2	ARSA	BBS7
ATXN1	ARSJ	BBS9
ATXN2	ARTN	BCAT1
AURKA	ARVCF	BCHE
AURKAP1	ASB13	BCKDHB
B4GALNT1	ASB16	BCL2
B4GALT4	ASB16-AS1	BCLAF3
BAIAP2	ASF1B	BDP1
BAIAP2L2	ASGR1	BEND3P3
BAMBI	ASIC1	BEND4
BANCR	ASMTL	BEND6
BASP1	ASPHD1	BEST1
BASP1P1	ASPHD2	BICRAL
BATF3	ASPSCR1	BIRC6
BAZ1A	ATAT1	BIRC6-AS2
BAZ1B	ATG4B	BISPR
BAZ2A	ATG4D	BLM
BBC3	ATG9A	BMP6
BBOX1	ATOH7	BMP7
BCCIP	ATP13A1	BMPR1A
BCL11B	ATP13A2	BMS1P1
BCL3	ATP2A3	BMT2
BCL7B	ATP5F1D	BNC2
BCL9L	ATP5MC3	BNC2-AS1
BCORL1	ATP6V0B	BNIP3L
BCRP3	ATP6V0E2	BNIPL
BCYRN1	ATP6V1G2	BRAF
BDNF	ATXN7L3	BRCA2
BDNF-AS	AURKB	BRIP1
BECN1	AVPI1	BRWD1
BHLHE22	AXIN1	BRWD1-AS1
BHLHE40	AZGP1	BRWD1-AS2
BHMT	B3GALT6	BTAF1
BHMT2	B3GAT1	BTBD8
BICD1	B3GAT3	BTD
BIK	B3GNT7	BTN2A2
BIN2	B3GNT8	BTN2A3P
BMI1	B4GALNT4	BTN3A1
BMP2K	B4GALT5	BTN3A2
BMP4	B4GALT6	BTN3A3
BMS1P14	B4GALT7	BUB1
BOD1L1	BACE1-AS	BVES
BORCS7	BAD	C10orf88
BPIFA2	BAG6	C12orf45
BPNT1	BAHD1	C16orf74
BRAP	BAIAP3	C16orf96
BRD3	BAK1	C1GALT1
BRD4	BANF1	C1orf21
BRD9	BARX1	C1QL3
BRDT	BATF2	C1QTNF3
BRMS1L	BAX	C22orf24
BRWD3	BBS5	C2orf74
BST2	BCAM	C2orf88
BTBD18	BCAR1	C4orf47
BTBD9-AS1	BCAT2	C6orf141
BTG2	BCDIN3D	C6orf201
BTK	BCKDK	C8orf88
BTLA	BCL2L10	C9orf72
BTN2A1	BCL2L12	CA12
BTNL9	BCL7C	CA3
BUD31	BEGAIN	CAB39L
C10orf95	BET1L	CACHD1
C11orf72	BEX5	CACNA1A
C11orf96	BGN	CACNA2D1
C12orf4	BHLHA15	CADM2
C12orf65	BHLHE41	CADPS
C12orf75	BICDL1	CADPS2
C15orf40	BICDL2	CALR3
C15orf65	BID	CAMK2D
C17orf67	BIN1	CAMK4
C18orf21	BIN3	CAMKMT
C19orf18	BIRC5	CAND1.11
C19orf84	BLCAP	CAPRIN2
C1orf131	BMP8A	CAPS2
C1orf162	BOK	CARF
C1orf216	BOLA1	CARMIL1
C1orf35	BOLA2-SMG1P6	CARNMT1-AS1
C1orf53	BOLA3-AS1	CASC15
C1QTNF9	BOP1	CASP8AP2
C22orf46	BRAT1	CAV1
C2CD4C	BRD3OS	CAV2
C3orf56	BRI3BP	CAVIN4
C3orf62	BRICD5	CBX3P2
C5orf17	BRK1	CBX5
C5orf38	BRSK2	CCDC110
C5orf58	BSG	CCDC121
C6orf99	BTBD11	CCDC122
C7orf57	BTBD17	CCDC138
C9orf135	BTBD2	CCDC14
C9orf135-DT	BTBD6	CCDC141
C9orf64	BUB3	CCDC144A
C9orf78	BYSL	CCDC144NL
C9orf85	BZW1	CCDC148
CA13	C10orf105	CCDC150
CA2	C10orf143	CCDC152
CA8	C10orf82	CCDC160
CABYR	C11orf68	CCDC169
CACNA2D2	C11orf71	CCDC171
CACNA2D3	C12orf57	CCDC18-AS1
CACNG6	C13orf42	CCDC181
CACYBP	C15orf39	CCDC183
CALB1	C15orf61	CCDC186
CALCOCO2	C16orf89	CCDC196
CALM3	C16orf92	CCDC200
CAMK2N1	C16orf95	CCDC39
CAMTA2	C17orf100	CCDC7
CAPG	C17orf113	CCDC88A
CAPN3	C17orf58	CCL26
CASC9	C18orf32	CCN1
CASP10	C19orf25	CCN2
CASP8	C19orf48	CCN3
CASTOR2	C19orf54	CCNB1IP1
CAT	C19orf71	CCND2-AS1
CATIP-AS2	C19orf73	CCNE2
CATSPERG	C19orf81	CCNG1
CBFA2T2	C1D	CCNL1
CBFA2T3	C1orf116	CCNT2
CBR3	C1orf122	CCT6B
CBX4	C1orf198	CCT6P3
CBX8	C1orf210	CDC14C
CCAR1	C1orf226	CDC37L1-DT
CCDC112	C1orf56	CDH1
CCDC116	C1orf94	CDH9
CCDC12	C1QL1	CDIPTOSP
CCDC125	C1QL2	CDK19
CCDC126	C1QTNF1	CDK6
CCDC137	C1QTNF4	CDKAL1
CCDC144B	C20orf144	CDKL1
CCDC144NL-AS1	C20orf27	CDKL5
CCDC163	C20orf96	CDON
CCDC167	C22orf15	CDRT3
CCDC173	C2orf27A	CDS2
CCDC174	C2orf80	CEBPB-AS1
CCDC190	C2orf81	CELA2B
CCDC25	C4orf48	CELF2
CCDC34	C5orf49	CELF2-AS1
CCDC47	C5orf66	CELF2-AS2
CCDC57	C6orf136	CELSR1
CCDC59	C6orf226	CENPC
CCDC62	C7orf26	CENPE
CCDC65	C7orf50	CENPQ
CCDC68	C8G	CENPS
CCDC69	C8orf33	CENPU
CCDC80	C8orf34-AS1	CEP126
CCDC9	C8orf58	CEP152
CCDC91	C8orf82	CEP162
CCDC92	C9orf116	CEP170
CCDC96	C9orf16	CEP192
CCER2	CA11	CEP295
CCL2	CA5BP1	CEP350
CCL28	CA7	CEP57L1
CCNA1	CABLES2	CEP70
CCNB1	CACFD1	CEP97
CCNB3	CACNA1G	CERNA1
CCNDBP1	CACNG7	CERS6
CCNI2	CADM4	CETN4P
CCNO	CALCB	CFAP300
CCPG1	CAMK2N2	CFAP58
CCR8	CAMKV	CFAP58-DT
CCSAP	CAMSAP3	CFAP69
CCT5	CANT1	CFAP97
CCT8	CAPN1	CFB
CD200	CAPN10	CFTR
CD37	CAPN11	CH25H
CD48	CAPN15	CHAC1
CD52	CAPN5	CHD6
CD53	CAPN6	CHD9
CD55	CARD10	CHDH
CD68	CARD11	CHIC1
CD70	CARD19	CHM
CDA	CARHSP1	CHML
CDADC1	CARM1	CHP2
CDC25B	CASKIN1	CHRM3
CDC37	CASKIN2	CHRM3-AS2
CDH13	CASP2	CHRNG
CDH5	CASQ1	CIART
CDH6	CBARP	CIP2A
CDHR1	CBFB	CIRBP-AS1
CDK12	CBS	CKLF
CDK5R2	CBSL	CLASP2
CDK5RAP1	CBWD5	CLDN20
CDK5RAP2	CBX2	CLDN24
CDKL2	CBX6	CLPSL2
CDKN1B	CCAR2	CLTCL1
CDKN1C	CCDC103	CLYBL
CDKN2D	CCDC106	CLYBL-AS2
CDR1	CCDC107	CMYA5
CDX1	CCDC115	CNKSR2
CDX4	CCDC120	CNKSR3
CEACAM1	CCDC184	CNN1
CEACAM22P	CCDC24	CNNM2
CEACAM6	CCDC28B	CNOT1
CELF3	CCDC71	CNTN1
CELF4	CCDC85B	CNTNAP2
CEND1	CCDC86	CNTNAP3
CENPA	CCDC87	CNTRL
CENPBD1	CCDC92B	COBLL1
CENPW	CCKBR	COCH
CEP104	CCM2L	COG5
CEP112	CCNJL	COL10A1
CEP164	CCNK	COL11A1
CEP170P1	CCNYL1	COL11A2
CEP19	CCS	COL12A1
CEP63	CD177	COL13A1
CEP89	CD247	COL14A1
CER1	CD248	COL18A1-AS2
CERNA2	CD276	COL21A1
CETN3	CD320	COL4A1
CFAP298	CD4	COL4A2
CFAP36	CD74	COL4A5
CFAP44	CD79B	COL4A6
CFAP45	CD82	COL5A2
CFAP46	CD99	COL7A1
CFAP53	CDC20	COLQ
CFD	CDC42EP1	COPZ2
CFDP1	CDC42EP2	COX6B2
CFLAR	CDC42EP4	CPD
CFLAR-AS1	CDCA3	CPE
CGA	CDH24	CPNE7
CGAS	CDH4	CPQ
CGREF1	CDIPT	CPSF2
CH17-340M24.3	CDK16	CRB2
CHCHD3	CDK18	CRIM1
CHCHD4	CDK20	CROCCP3
CHCHD7	CDK4	CRTC3-AS1
CHD5	CDK9	CRYBG1
CHI3L2	CDKN1A	CRYBG3
CHIC2	CDPF1	CRYM
CHMP3	CDR2L	CSE1L-AS1
CHMP4B	CDRT15	CSKMT
CHMP5	CDRT15P1	CSMD2
CHODL	CDT1	CSNK1A1L
CHP1	CEBPB	CSNK1G1
CHRM4	CEL	CSNK1G3
CHRNA1	CELF5	CSNK2A3
CHRNA10	CENPBD1P1	CSRNP3
CHRNE	CENPM	CTBS
CHST2	CENPT	CTD-2350J17.1
CIDEC	CENPV	CTDSPL2
CIR1	CENPVL3	CTNNA2
CKAP2	CENPX	CUX2
CKAP5	CEP170B	CXADR
CKMT1A	CERK	CXCL5
CLEC16A	CERS1	CXCR6
CLEC1A	CES1	CYB5D2
CLEC2L	CFAP157	CYCSP52
CLEC4A	CFL1	CYP26A1
CLEC4C	CFP	CYP27A1
CLEC4D	CHCHD2	CYP2T1P
CLEC4G	CHCHD5	DACH2
CLEC7A	CHCHD6	DANT2
CLEC9A	CHGA	DAZL
CLIC2	CHID1	DCBLD2
CLINT1	CHMP1A	DCDC2B
CLIP1	CHMP6	DCLK1
CLIP1-AS1	CHPF	DCLRE1A
CLK1	CHRAC1	DCLRE1C
CLK3	CHRNA9	DCP2
CLPB	CHRNB1	DCUN1D1
CLPX	CHRNB2	DDAH1
CLSPN	CHRNB4	DDHD2
CLTA	CHST1	DDIAS
CLTB	CHST13	DDR2
CMSS1	CHST14	DDX39B-AS1
CNGA1	CHST7	DDX58
CNIH4	CHST8	DDX60
CNNM1	CHTF18	DDX60L
CNOT4	CHTOP	DEFB109A
CNR1	CIAO2B	DEFB131B
CNR2	CIAO3	DENND1B
CNTD1	CIB1	DENND2C
CNTFR	CIB2	DENND5B
CNTN2	CIDEB	DEPDC1
COA6	CILP2	DEPDC4
COG2	CIRBP	DGAT2
COL3A1	CISD3	DGKH
COLEC12	CITED1	DHRS3
COMMD3	CITED4	DHTKD1
COPG2IT1	CIZ1	DIAPH2-AS1
COQ2	CKAP4	DIAPH3-AS1
COQ7	CKS1B	DIAPH3-AS2
CORO1C	CLC	DICER1
COX16	CLCN1	DICER1-AS1
COX4I1	CLCN6	DIP2A-IT1
COX5B	CLCN7	DIPK1A
COX6C	CLDN1	DIS3L
COX7A2L	CLDN11	DIXDC1
COX7B	CLDN3	DKFZP586I1420
CP	CLDN4	DLEU1-AS1
CPEB2	CLDN6	DLG1
CPEB3	CLEC11A	DLG2
CPLX1	CLIC1	DLGAP1-AS4
CPLX2	CLN3	DLGAP1-AS5
CPNE8	CLN6	DLGAP4-AS1
CR1L	CLSTN3	DLSTP1
CRAMP1	CMAS	DMAC2L
CREB3L1	CMC4	DMC1
CREBBP	CMKLR1	DMRTA1
CREBL2	CMTM3	DMTF1
CRHBP	CMTM8	DMXL1
CRIP1	CNFN	DMXL2
CRISPLD2	CNIH2	DNAH11
CRNDE	CNIH3	DNAJB14
CRNKL1	CNKSR1	DNAJC13
CRPPA	CNN2	DNAJC28
CRYAB	CNP	DNAJC6
CRYGB	CNPPD1	DNHD1
CSF1	CNPY3	DOC2B
CSF2RA	CNRIP1	DOC2GP
CSGALNACT2	COA3	DOCK1
CSPP1	COA4	DOCK11
CST2	COG8	DOCK2
CSTF2	COL18A1	DOCK3
CSTF3	COL1A1	DOCK4-AS1
CT45A10	COL26A1	DOCK5
CT83	COL6A1	DOCK7
CTBP1-DT	COL6A2	DOP1A
CTF1	COLEC11	DPP10
CTH	COLGALT1	DPP4
CTNNA3	COMMD4	DPY19L1P1
CTR9	COMMD5	DPY19L1P2
CTSA	COMT	DPY19L2P1
CTSB	COPS7A	DPYSL2
CTSF	COPS7B	DRAM2
CTSL	COQ4	DSCAS
CTTN	CORO1A	DSE
CUL3	CORO1B	DST
CUL4B	CORO2B	DTNA
CWC15	COTL1	DTX3L
CWC25	COX5A	DUSP19
CWC27	COX8A	DYNC2H1
CWF19L2	CPLANE2	DYRK1A
CXCL14	CPNE2	DYRK2
CXorf56	CPNE9	DZIP3
CXXC4	CPSF1	EBLN2
CYB5D1	CPSF7	ECM2
CYGB	CPTP	ECPAS
CYP1A1	CPXM1	ECT2
CYP1B1	CRACR2B	EDIL3
CYP20A1	CRIP2	EDNRA
CYP27C1	CRLF1	EDRF1-AS1
CYP2C8	CRMP1	EEF1DP3
CYP2E1	CROCC	EFCAB13
CYP2F1	CROCCP2	EFCAB7
DAB2	CRTAC1	EFHC1
DACT2	CRYBB1	EFL1
DACT3	CRYGD	EFL1P1
DAP3	CSDC2	EGR1
DAPL1	CSK	EGR2
DCAF4	CSNK1E	EHD4-AS1
DCAF4L1	CSNK1G2	EIF1AX-AS1
DCAF4L2	CSNK2B	EIF2AK2
DCDC2	CSPG4	EIF2AK3-DT
DCLK2	CSRP1	EIF4A2
DCLRE1B	CST1	EIF4E1B
DCP1A	CST3	ELL2
DCTN1	CTAGE4	ELL3
DCTN3	CTAGE8	ELMOD2
DCTN5	CTB-1I21.1	EMBP1
DCX	CTBP1	EMC1-AS1
DDIT3	CTBP1-AS	EMID1
DDIT4	CTBP2	EML1
DDX1	CTDNEP1	ENOX2
DDX10	CTRL	ENPP1
DDX21	CTSD	ENPP5
DDX27	CTSH	EPG5
DDX4	CTSK	EPHA4
DDX43	CTSLP2	EPN2-AS1
DDX46	CTSZ	EPN2-IT1
DDX5	CTU1	EPS15
DDX53	CTU2	ERAP1
DDX55	CTXN1	ERBB3
DEFB122	CUEDC2	ERC2
DENND3	CUTA	ERCC6L2
DENR	CX3CL1	ERCC8
DEPP1	CXCL1	ERV3-1
DEPTOR	CXCL3	ERVFRD-1
DERA	CXXC1	ESCO1
DFFA	CXXC5	ESYT3
DHX29	CXXC5-AS1	ETAA1
DIO2	CYB561	ETDC
DIO3	CYB561A3	ETV7
DIRAS3	CYB5A	EVA1C
DKC1	CYB5B	EVI2B
DLC1	CYBA	EVI5
DLD	CYBC1	EXOC2
DLEU2	CYC1	EXOC4
DLG3	CYFIP2	EXOC5
DLG3-AS1	CYHR1	EXOC6
DLK1	CYP11A1	EXOC6B
DLK2	CYP27B1	EZH1
DLL1	CYP2A13	EZR-AS1
DLL3	CYP2B6	F10
DLL4	CYP2D6	F8
DLX1	CYP2D7	FAHD2CP
DLX2	CYP2J2	FAM111A
DLX3	CYP4F22	FAM111A-DT
DLX4	CYP4X1	FAM111B
DLX5	CYP51A1	FAM126A
DLX6	CYSRT1	FAM133DP
DLX6-AS1	CYTL1	FAM135A
DMBX1	D21S2088E	FAM13A
DMD	D2HGDH	FAM157B
DMRTB1	DAAM2	FAM160A1
DMTN	DAB1	FAM160A1-DT
DNAH3	DAGLA	FAM160B1
DNAJA1	DALRD3	FAM166A
DNAJA2	DANCR	FAM169A
DNAJA4	DAP	FAM171B
DNAJB11	DAXX	FAM184A
DNAJB4	DAZAP1	FAM185BP
DNAJC1	DBF4B	FAM186B
DNAJC15	DBNL	FAM227A
DNAJC2	DCAF12L1	FAM228B
DNAJC21	DCAF12L2	FAM239A
DNAJC22	DCAF15	FAM24B
DNAJC25	DCP1B	FAM71F1
DNAJC3	DCST1-AS1	FAM86JP
DNAJC7	DCTD	FANCB
DNMT3L	DCTPP1	FANCD2
DOCK9	DCXR	FANCL
DOK7	DDAH2	FANCM
DPEP3	DDT	FARP2
DPF1	DDX11L2	FAS
DPM1	DECR2	FAT1
DPP10-AS1	DEDD	FAT3
DPP6	DEDD2	FAT4
DPPA2	DEF6	FAXDC2
DPPA3	DEF8	FBN1
DPPA5	DENND1C	FBN2
DPRXP4	DENND4B	FBXL2
DRD2	DERL3	FBXL4
DRGX	DESI1	FBXO34
DROSHA	DEXI	FBXO6
DSCR4	DGAT1	FBXW11
DSCR8	DGCR2	FBXW12
DSP	DGCR6L	FER1L4
DSTN	DGKK	FERMT1
DSTNP2	DGKQ	FEZ1
DTNBP1	DGKZ	FEZF1
DTWD2	DHCR24	FEZF1-AS1
DUSP10	DHCR7	FGD4
DUSP18	DHPS	FGF11
DUSP8	DHRS11	FGF16
DUXB	DHRS13	FGF2
DYNC1I1	DHRS4	FGFR2
DYNC1I2	DHX33	FGGY
DYNLRB1	DIPK1B	FHL1
EAPP	DIRAS1	FHOD3
EBF2	DISP3	FICD
EBF3	DKKL1	FIG4
EBNA1BP2	DLG4	FIRRE
ECEL1P2	DLGAP1-AS2	FKSG29
ECHDC2	DLGAP3	FKTN
EEA1	DLGAP4	FLJ13224
EEF1B2	DM1-AS	FLJ37201
EFCAB2	DMAC1	FLJ42351
EFHD1	DMAC2	FLJ42393
EFHD2	DMPK	FLNB-AS1
EFR3B	DNAAF3	FLT1
EGFLAM	DNAAF5	FLT3
EHBP1L1	DNAJB5	FNDC3A
EID3	DNAJC30	FOCAD
EIF1AD	DNAJC4	FOCAD-AS1
EIF2B3	DNAJC5	FOS
EIF2S2	DNAL4	FOSB
EIF3A	DNER	FOXN2
EIF3J	DNLZ	FOXN3
EIF4E	DNPEP	FOXN3-AS2
EIF4E2	DNPH1	FPGT
EIF5B	DOHH	FRAS1
ELAVL3	DOK4	FRAT1
ELAVL4	DOK5	FREM1
ELF1	DOLK	FREM2
ELF3	DOLPP1	FRG1HP
ELF4	DPAGT1	FRMD4B
ELFN1	DPEP1	FRMD5
ELMOD1	DPF2	FRRS1
ELOA	DPH1	FRS2
ELOVL2	DPH2	FRY
EMILIN2	DPH7	FRYL
EML6	DPP3	FRZB
EMP3	DPP7	FSD1L
EMX2	DPYSL4	FSIP2
ENO2	DTX1	FSTL1
ENO3	DTX2	FTO-IT1
ENPEP	DTX2P1-UPK3BP1-PMS2P11	FTX
EP300	DTYMK	FUT10
EP400	DUS1L	FUT2
EPB41L1	DUS3L	FUT8
EPB41L4A	DUSP13	FYCO1
EPHA7	DUSP23	FZD3
EPHB1	DUSP4	FZD6
EPO	DUSP5	G2E3
EPPK1	DUSP6	GABPB1-IT1
EPSTI1	DUSP7	GALNT12
ERC1	DVL1	GALNT13
ERICH1	DYRK1B	GALNT18
ERICH5	E2F4	GALNT3
ERICH6-AS1	E2F6	GALR2
ERP29	E4F1	GAN
ERP44	EBPL	GAREM1
ERVH48-1	ECE1	GARNL3
ERVK3-1	ECH1	GAS2L3
ERVV-2	ECHDC3	GAS5
ERVW-1	ECHS1	GAS5-AS1
ESF1	ECI1	GAS8-AS1
ETV3	ECSCR	GASK1A
EVPL	ECSIT	GCNT4
EXOC8	EDC3	GDAP2
EXOSC6	EDEM2	GDPD2
EXOSC9	EEF1AKMT1	GEN1
EXPH5	EEF1AKNMT	GHET1
EYA1	EEF2KMT	GK3P
EYA2	EEFSEC	GK5
EZR	EEPD1	GLCE
F11R	EFNB1	GLIPR1
F2	EFS	GLIPR1L1
F2RL1	EGFL7	GLYATL1
F3	EHD1	GMDS-DT
FA2H	EHD4	GNA13
FAAHP1	EHMT2	GNAS-AS1
FABP3	EI24	GNG12
FABP5	EID1	GOLGA2P5
FABP5P3	EID2	GORAB
FABP7	EIF1	GP6
FADS3	EIF1AX	GPAT2
FAIM	EIF3F	GPATCH2L
FAM102B	EIF4EBP3	GPC3
FAM120C	EIF4H	GPC3-AS1
FAM124B	EIF5A	GPC6
FAM126B	EIF6	GPLD1
FAM133A	ELAC1	GPR146
FAM133B	ELAVL1	GPR156
FAM133CP	ELK3	GPR171
FAM151A	ELL	GPR176
FAM168B	ELN	GPR180
FAM177A1	ELOF1	GPR21
FAM193A	ELOVL6	GPR22
FAM204A	EMC10	GPR87
FAM222A	EMC4	GPRC5D-AS1
FAM222A-AS1	EMC6	GPSM2
FAM238C	EMC9	GRB10
FAM43B	EME2	GRHL3
FAM50A	EMG1	GRID2
FAM71F2	EMILIN1	GRID2IP
FAM81A	ENC1	GRIP1
FAM89A	ENDOG	GRIP2
FAM90A27P	ENDOV	GRK3
FAM95C	ENG	GRM7-AS3
FAM9C	ENHO	GRPR
FARSA-AS1	ENKD1	GRTP1-AS1
FASTKD1	ENSA	GSAP
FASTKD5	ENTPD2	GSTO2
FAXC	EP400P1	GTF2IP12
FBP1	EPB41L3	GTF2IP23
FBRS	EPDR1	GTF2IP7
FBXL13	EPHA1	GUCY1A2
FBXL17	EPHA2	GULP1
FBXO33	EPHB4	GUSBP1
FBXO36	EPHB6	GUSBP2
FBXO4	EPHX1	GUSBP4
FBXO45	EPHX3	GUSBP9
FBXO8	EPHX4	GVQW3
FEZ2	EPN1	GXYLT2
FEZF2	EPN3	GYPE
FGD3	ERAL1	HAUS6
FGF18	ERAS	HBP1
FGF4	ERG28	HCFC1-AS1
FGF8	ERI3	HCG14
FGFR3	ERICH2	HCG17
FGL1	ERRFI1	HCG25
FILIP1	ESPL1	HCN1
FIP1L1	ESPN	HDAC2-AS2
FKBP1AP1	ESRG	HDAC9
FLJ32255	ESRP2	HDX
FLJ39095	ETHE1	HEATR1
FLNC	ETV2	HEATR5A
FLRT3	ETV4	HEATR5B
FLVCR1	ETV5	HECA
FLVCR2	EVA1A	HECTD1
FMR1	EVA1B	HECW1-IT1
FN3K	EVI5L	HECW2
FNDC4	EWSAT1	HELB
FNDC5	EXOC3L2	HELLS
FOLR1	EXOSC4	HERC1
FOLR3	EXOSC5	HERC2P10
FOXB1	F8A1	HERC6
FOXC1	FAAP100	HESX1
FOXG1	FAAP20	HFM1
FOXI3	FADD	HIF1A
FOXK1	FADS1	HIGD2B
FOXO6	FADS2	HIPK3
FOXP2	FAH	HIVEP1
FOXP3	FAHD2B	HIVEP2
FOXR1	FAM110A	HLA-L
FOXR2	FAM110D	HLTF
FRA10AC1	FAM117A	HMCN1
FRAT2	FAM124A	HMCN2
FRG1	FAM131A	HMGN3-AS1
FRG1BP	FAM155B	HNF4G
FRG1FP	FAM156B	HNRNPA1P10
FRMD6	FAM157A	HP09053
FRMPD3	FAM167B	HPS5
FST	FAM171A2	HS3ST3B1
FTH1P3	FAM174B	HS3ST5
FTSJ3	FAM189B	HSH2D
FUCA1	FAM20C	HSPE1
FUNDC1	FAM229A	HTR1A
FUNDC2P2	FAM230G	HTR1D
FXYD3	FAM234A	HTR2B
FXYD4	FAM241B	IBTK
FXYD5	FAM3A	ICA1
FZD10	FAM3C	ICE1
FZD5	FAM50B	ICE2
G0S2	FAM72B	ID4
GAB2	FAM72C	IDO1
GABARAPL1	FAM72D	IFI35
GABARAPL2	FAM83F	IFIH1
GABPB2	FAM83H	IFIT1
GABRB2	FAM86B2	IFIT5
GABRG2	FAM89B	IFNK
GABRQ	FAM98C	IGF1R
GABRR1	FAR2P2	IGF2BP3
GAD1	FARSA	IGF2R
GAD2	FASN	IGSF5
GADD45A	FASTK	IKZF2
GADD45B	FAU	IL12A
GADD45G	FBL	IL12RB2
GADL1	FBLIM1	IL17RB
GAGE2A	FBLL1	IL1A
GALNT6	FBLN1	IL1RAP
GALNT8	FBLN2	IMMP2L
GAP43	FBXL12	INHBA
GAS2L1	FBXL14	INKA2
GAS6-DT	FBXL15	INO80D
GAS7	FBXL18	INPP4A
GATA2	FBXL19	INSR
GATA3	FBXL6	INTS2
GATA6	FBXO27	INTS6-AS1
GATAD2B	FBXO41	INTU
GAU1	FBXO44	IPO11
GBA3	FBXO46	IPO5P1
GBF1	FBXW5	IQCJ-SCHIP1-AS1
GCH1	FBXW9	IRAIN
GCM1	FCF1	IRAK1BP1
GCNA	FCGRT	IRGM
GCNT1	FCHO1	IRS4
GDF11	FCRL5	ITGA1
GDF3	FDFT1	ITGA2
GDPD1	FDPS	ITGA6
GDPD3	FDXR	ITGA6-AS1
GEMIN6	FECH	ITGA9
GFPT1	FERMT3	ITGAV
GFRA1	FES	ITGB1-DT
GFY	FGD1	ITGB8
GGNBP2	FGD5	ITPR1
GGT5	FGF12	ITPR1-DT
GHITM	FGF12-AS2	ITPR2
GHRLOS	FGF13	ITPRIP-AS1
GIGYF2	FGF19	JADE1
GIHCG	FGF22	JAKMIP2
GINS3	FGFBP3	JAKMIP2-AS1
GIP	FGFR4	JARID2-AS1
GIPC2	FHDC1	JMJD1C
GJA10	FHL3	JMJD1C-AS1
GJB5	FHOD1	KANK1
GJB7	FIS1	KANSL1-AS1
GKAP1	FITM2	KANSL1L
GLB1L	FIZ1	KANTR
GLDC	FJX1	KATNAL2
GLT1D1	FKBP10	KATNBL1P6
GLUD2	FKBP1A	KBTBD11
GMFG	FKBP2	KBTBD3
GMPR	FKBP5	KBTBD8
GNL2	FKBP8	KC6
GNL3L	FKRP	KCNAB1
GOLGA2	FLJ20021	KCND2
GOLGA3	FLJ42627	KCNG3
GOT1	FLJ46875	KCNH8
GP1BA	FLOT1	KCNIP2-AS1
GPAT3	FLOT2	KCNJ13
GPATCH1	FLT4	KCNN2
GPATCH11	FLYWCH2	KCNS3
GPATCH4	FMNL1	KCNT2
GPATCH8	FMOD	KCTD4
GPCPD1	FNTB	KDM6A
GPKOW	FOSL1	KHDRBS2
GPM6A	FOXA3	KIAA0586
GPNMB	FOXB2	KIAA0754
GPR1	FOXD3	KIAA0825
GPR1-AS	FOXD3-AS1	KIAA1109
GPR12	FOXH1	KIAA1328
GPR153	FOXJ1	KIAA1549L
GPR19	FOXL2	KIAA1586
GPR27	FOXL2NB	KIAA1614
GPR34	FOXP4	KIAA1671
GPR75	FOXP4-AS1	KIDINS220
GPRC5A	FPGS	KIF13A
GPX2	FRMD8	KIF13B
GRAMD1C	FRS3	KIF14
GREB1L	FSCN1	KIF15
GREM2	FSD1	KIF18A
GRHL1	FSTL4	KIF1B
GRK4	FTH1	KIF20B
GRSF1	FTL	KIF27
GSTA3	FURIN	KIF5C
GSTA4	FXYD7	KIT
GSTM2P1	FZD2	KITLG
GSTM4	FZD7	KIZ
GSX2	FZD9	KIZ-AS1
GTF2B	FZR1	KLB
GTF2E2	G6PC3	KLHL13
GTF2F1	G6PD	KLHL15
GTF2F2	GAA	KLHL24
GTF2H1	GABBR1	KLHL28
GTF3A	GABRA3	KLHL5
GTF3C6	GABRA5	KLHL7-DT
GTPBP4	GABRP	KLKB1
GTSF1	GAL	KLLN
H19	GAL3ST1	KMT2E-AS1
HAND1	GAL3ST3	KNL1
HAPLN1	GALE	KNTC1
HARS2	GALK1	KPNA5
HAS2	GALNS	KRBA2
HAT1	GALNT16	KRTAP13-4
HAVCR1	GALNT2	KRTDAP
HAX1	GALNT9	KYAT1
HCCS	GAMT	L1TD1
HCFC2	GANAB	LACC1
HCLS1	GAPDH	LAMA1
HCN2	GAPDHS	LAMA2
HDAC8	GAREM2	LAMA3
HDGFL1	GATD3A	LAMA5-AS1
HEBP2	GATD3B	LAMB1
HECTD3	GBA	LAMB2P1
HEG1	GBGT1	LAMC1-AS1
HENMT1	GBX2	LAMC2
HERC5	GCK	LARGE-AS1
HES2	GCLM	LAYN
HES4	GCSH	LCA5
HEY2	GDA	LCMT1-AS2
HHLA1	GDPD5	LCORL
HIC2	GDPGP1	LENEP
HIP1R	GET4	LEPR
HLA-F	GFER	LETM2
HLX	GFRA2	LGR4
HM13-AS1	GGN	LHX4
HMGB3	GGT1	LHX5-AS1
HMGN5	GGT7	LIFR
HMGXB4	GGT8P	LIMS1-AS1
HNF4A	GHDC	LIN7A
HNRNPA2B1	GINS4	LIN7C
HNRNPA3P1	GIPC1	LINC-PINT
HNRNPH2	GIT1	LINC00102
HNRNPM	GJA4	LINC00167
HOMER2	GJC2	LINC00216
HOOK3	GJC3	LINC00240
HORMAD1	GJD3	LINC00449
HORMAD2-AS1	GLB1L2	LINC00471
HOTAIRM1	GLB1L3	LINC00476
HOXB-AS1	GLI4	LINC00513
HOXB1	GLIDR	LINC00515
HOXB2	GLMP	LINC00645
HOXB3	GLRA4	LINC00648
HOXB7	GLRX2	LINC00663
HPD	GLRX3	LINC00693
HPGD	GLRX5	LINC00862
HPSE2	GLS2	LINC00893
HR	GLTP	LINC00894
HRK	GMEB2	LINC01058
HS3ST3A1	GMIP	LINC01063
HSBP1L1	GMPPA	LINC01090
HSD17B6	GMPPB	LINC01126
HSP90AA1	GNA12	LINC01162
HSP90AB4P	GNA15	LINC01186
HSP90B1	GNAO1	LINC01220
HSP90B2P	GNB1L	LINC01237
HSPA14	GNB2	LINC01238
HSPA2	GNB3	LINC01285
HSPA9	GNG2	LINC01370
HSPB1	GNG4	LINC01414
HSPB2	GNG5	LINC01415
HSPB6	GNG7	LINC01473
HSPH1	GNGT2	LINC01515
HTATSF1	GNL1	LINC01534
HTATSF1P2	GNPDA1	LINC01545
HTR2C	GOLGA2P10	LINC01570
HUS1	GOLGA2P7	LINC01572
HUWE1	GOLGA6C	LINC01612
HYAL4	GOLGA6L10	LINC01617
HYAL6P	GOLPH3L	LINC01635
HYLS1	GOLT1A	LINC01664
IARS2	GON7	LINC01694
IBA57	GORASP1	LINC01715
IBA57-DT	GOT2	LINC01780
ICA1L	GPAA1	LINC01783
ICAM1	GPC1	LINC01801
IDH3B	GPHA2	LINC01806
IER5L	GPR160	LINC01828
IFI16	GPR20	LINC01876
IFI30	GPR3	LINC01943
IFITM1	GPR89A	LINC01952
IFITM5	GPSM1	LINC01969
IFNAR1	GPSM3	LINC02059
IFT172	GPX1	LINC02211
IGBP1	GRAMD1A	LINC02231
IGBP1P1	GRAMD4	LINC02253
IGF1	GRAP	LINC02301
IGF2BP2-AS1	GREB1	LINC02315
IGFBP5	GRHPR	LINC02473
IGIP	GRIK2	LINC02540
IK	GRIK3	LINC02570
IKBIP	GRIK5	LINC02576
IL10RB	GRIN3B	LINC02585
IL11	GRINA	LINC02589
IL13RA2	GRK2	LINC02595
IL15	GRK5	LINC02603
IL20RB	GRM4	LINC02614
IL32	GRN	LINC02618
IL6	GRPEL2-AS1	LL0XNC01-250H12.3
IL6R	GRTP1	LMCD1-AS1
IL6ST	GRWD1	LMNB1-DT
IMMT	GS1-124K5.4	LMO7
INA	GS1-24F4.2	LNCPRESS2
ING2	GSDMD	LNP1
INIP	GSE1	LNPEP
INPP5D	GSTM1	LPAL2
INSM1	GSTT2B	LPAR3
INSYN2B	GTF2H2	LPAR4
INTS4P1	GTF2H2B	LPP
INTS6L	GTF2H2C	LPXN
IPMK	GTF2H4	LRBA
IPO9-AS1	GTF2IP20	LRCH2
IPP	GTF2IRD2	LRGUK
IQCA1	GTF2IRD2B	LRP4-AS1
IQCD	GTF3C5	LRP5L
IQCE	GTPBP3	LRP6
IQCF1	GTPBP6	LRRC2
IRF4	GUCY1B1	LRRC2-AS1
IRF6	GZMM	LRRC37B
IRX1	HAGHL	LRRC70
IRX2	HAP1	LRRC75A
IRX3	HAPLN3	LRRTM4
ISCU	HAPLN4	LRTOMT
ISL1	HAS3	LTN1
ITGAL	HAUS7	LUZP2
ITGAM	HBA2	LYPD6
ITGB3	HBQ1	LYPD6B
ITLN2	HCN3	M1AP
ITPKA	HCN4	MACC1
ITSN2	HCST	MACC1-AS1
IWS1	HDAC10	MACF1
IZUMO2	HDAC11	MAGEB17
JADE2	HDAC4-AS1	MAGI1-AS1
JAG2	HDAC7	MAGI1-IT1
JDP2	HDGF	MAGI2
JMJD6	HDHD3	MAL2-AS1
JUNB	HDHD5	MAMDC2
KAT6A	HEBP1	MAML3
KAT6B	HEIH	MAN1A1
KCNC3	HERC2P2	MAN2A1
KCNH2	HERC2P3	MANEA
KCNJ8	HERC2P9	MANEA-DT
KCNK2	HES1	MAP10
KCNK6	HES3	MAP2K6
KCNN1	HES6	MAP3K1
KCNRG	HEXD	MAP3K15
KCTD7	HEYL	MAP3K5
KDM4A	HGH1	MAP4K3
KDM4E	HIF3A	MAP4K5
KDM6B	HIGD1A	MAPK6-DT
KHDC1L	HIGD2A	MASP2
KHDC3L	HIRA	MATN2
KHSRP	HLA-A	MBD5
KIAA0895	HLA-DMA	MCC
KIAA1217	HLA-DMB	MCF2L2
KIF21A	HLA-DPB2	MCM8-AS1
KIF3A	HLA-DQA1	MCM9
KIF3B	HLA-DQB1	MCOLN2
KIF4B	HLA-DQB1-AS1	MCTP2
KIF9	HLA-DRA	MDN1
KIN	HLA-G	ME3
KIRREL1-IT1	HLA-H	MED12L
KLC3	HLA-J	MED13
KLF17	HMBS	MED23
KLF18	HMCES	MEDAG
KLF2	HMGA1	MEGF10
KLF4	HMGA2	MESTIT1
KLF5	HMGCR	MET
KLF6	HMGN1	METTL18
KLF7	HMGN2	METTL23
KLF8	HMMR-AS1	METTL25
KLF9	HMOX1	METTL27
KLHDC8A	HMX2	MFHAS1
KLHL18	HNF1A	MFSD13B
KLHL34	HNRNPA0	MFSD6
KLHL41	HNRNPA1	MGARP
KLK13	HNRNPL	MGAT4C
KLK7	HOGA1	MGAT5
KLK8	HOMER3	MGC12916
KLRG2	HOMEZ	MGC16275
KMT2C	HOOK2	MIAT
KMT2D	HPCAL1	MIATNB
KMT2E	HPS6	MIB1
KMT5A	HPSE	MICU3
KNG1	HRAS	MIER1
KNOP1	HRC	MIPEPP3
KNSTRN	HRH2	MIPOL1
KPNB1	HRH3	MIR101-1
KRBOX1	HS3ST2	MIR103A1
KREMEN1	HS6ST1	MIR106A
KRT17	HSD11B2	MIR106B
KRTAP5-1	HSD17B14	MIR1204
KTN1	HSD17B7	MIR1205
LACTB	HSD17B7P2	MIR1206
LAMB3	HSD3B7	MIR1207
LARP1B	HSF1	MIR124-1
LARS2-AS1	HSPA1B	MIR124-2
LAS1L	HSPA1L	MIR124-2HG
LAX1	HSPBP1	MIR1243
LCP1	HSPE1-MOB4	MIR1248
LDHAL6A	HTR3A	MIR1251
LDHC	HTRA2	MIR1255A
LEFTY2	HTRA3	MIR1255B2
LEMD1	HYAL2	MIR1267
LEO1	ICAM3	MIR1272
LEUTX	ICMT	MIR1276
LGALS1	ID3	MIR1278
LGALS12	IDH1	MIR1283-1
LGALS9	IDI1	MIR1285-1
LGR6	IDI2-AS1	MIR1288
LHFPL3-AS2	IER2	MIR1289-1
LHFPL6	IER3	MIR1296
LHX2	IER5	MIR1297
LHX9	IFITM2	MIR1299
LIG4	IFRD2	MIR1302-10
LIM2	IFT27	MIR1302-8
LIMA1	IGDCC3	MIR1305
LINC00052	IGDCC4	MIR1322
LINC00173	IGFBP2	MIR133A1HG
LINC00189	IGFBP4	MIR134
LINC00237	IGFBP6	MIR135A2
LINC00260	IGFL4	MIR148B
LINC00330	IGLON5	MIR151A
LINC00337	IGSF8	MIR151B
LINC00364	IGSF9	MIR15B
LINC00366	IKBKE	MIR16-2
LINC00412	IKBKG	MIR17HG
LINC00461	IL11RA	MIR181A2
LINC00470	IL17C	MIR181B2
LINC00484	IL17RC	MIR1827
LINC00501	IL17RD	MIR186
LINC00504	IL17RE	MIR187
LINC00508	IL21R	MIR18B
LINC00562	IL2RB	MIR191
LINC00571	IL4R	MIR193B
LINC00597	ILK	MIR194-1
LINC00607	ILVBL	MIR199A1
LINC00621	IMP3	MIR19B2
LINC00624	IMP4	MIR205
LINC00630	IMPA2	MIR20B
LINC00632	IMPDH1	MIR210HG
LINC00673	INAFM1	MIR2113
LINC00680	INAFM2	MIR2116
LINC00707	INAVA	MIR215
LINC00852	INF2	MIR2276
LINC00857	INKA1	MIR2278
LINC00958	INO80C	MIR2467
LINC00963	INPP5E	MIR26A2
LINC00989	INPP5J	MIR28
LINC01003	INSIG1	MIR2909
LINC01004	INSYN1	MIR296
LINC01030	INSYN1-AS1	MIR298
LINC01036	INTS1	MIR301A
LINC01160	INTS11	MIR301B
LINC01250	INTS5	MIR302A
LINC01251	IP6K1	MIR302C
LINC01260	IPO13	MIR302CHG
LINC01352	IPO4	MIR302D
LINC01399	IPPK	MIR30A
LINC01508	IPW	MIR30C1
LINC01511	IQSEC2	MIR30E
LINC01551	IRAK1	MIR3117
LINC01559	IRF2BP1	MIR3124
LINC01579	IRF2BPL	MIR3126
LINC01655	IRF3	MIR3128
LINC01730	IRF7	MIR3131
LINC01768	ISCA2	MIR3132
LINC01772	ISLR	MIR3134
LINC01807	ISOC1	MIR3136
LINC01823	ISYNA1	MIR3137
LINC01842	ITGA7	MIR3140
LINC01881	ITIH5	MIR3143
LINC01882	ITM2A	MIR3145
LINC01908	ITM2C	MIR3146
LINC01933	ITPK1	MIR3149
LINC01962	ITPKB	MIR3153
LINC01967	ITPRIP	MIR3170
LINC01983	IVD	MIR3173
LINC01989	JAGN1	MIR3174
LINC01992	JMJD8	MIR3175
LINC02014	JOSD2	MIR3177
LINC02042	JPH3	MIR3193
LINC02043	JPH4	MIR320A
LINC02058	JPT2	MIR320E
LINC02088	JTB	MIR335
LINC02141	JUP	MIR3605
LINC02163	KANK2	MIR361
LINC02177	KANK3	MIR3611
LINC02204	KAT2A	MIR3657
LINC02254	KAT7	MIR3662
LINC02257	KATNB1	MIR3671
LINC02266	KAZALD1	MIR3677
LINC02308	KCNAB2	MIR3679
LINC02341	KCNE5	MIR3680-1
LINC02348	KCNF1	MIR3684
LINC02361	KCNG1	MIR3691
LINC02381	KCNH5	MIR374A
LINC02406	KCNIP2	MIR374B
LINC02432	KCNJ11	MIR378A
LINC02456	KCNJ14	MIR378J
LINC02474	KCNJ2	MIR3912
LINC02484	KCNK15-AS1	MIR3936
LINC02506	KCNK5	MIR3936HG
LINC02522	KCNQ2	MIR3939
LINC02575	KCNQ4	MIR3973
LINC02582	KCNS1	MIR3975
LINC02617	KCP	MIR421
LIPH	KCTD12	MIR423
LIX1	KCTD15	MIR425
LIX1L	KCTD17	MIR4254
LIX1L-AS1	KCTD5	MIR4256
LLPH	KDELR1	MIR4261
LMAN2	KDF1	MIR4269
LMNA	KDM8	MIR4288
LMNB1	KEAP1	MIR4296
LMO1	KEL	MIR4305
LMO2	KHDRBS1	MIR4312
LMOD1	KHK	MIR4315-2
LPIN1	KIAA1522	MIR4319
LRIF1	KIF18B	MIR4320
LRIG3	KIF25-AS1	MIR4322
LRP4	KIF26A	MIR4323
LRRC23	KIF7	MIR4427
LRRFIP2	KIFC3	MIR4434
LRRIQ1	KISS1R	MIR4441
LRRN3	KLC2	MIR4450
LRRTM1	KLF16	MIR4469
LSAMP-AS1	KLHDC3	MIR4473
LSM1	KLHDC8B	MIR4477B
LSM3	KLHDC9	MIR4480
LTV1	KLHL17	MIR4481
LUC7L3	KLHL21	MIR4498
LUCAT1	KLHL23	MIR4504
LUZP4	KLHL25	MIR4505
LVRN	KLHL26	MIR4512
LYAR	KLHL29	MIR4534
LYG1	KLK10	MIR454
LYPD3	KLK6	MIR4639
LYPD5	KPTN	MIR4640
LYSMD1	KRBA1	MIR4644
LYST	KREMEN2	MIR4648
LYZ	KRT18	MIR4650-2
LZIC	KRT222	MIR4654
MAB21L1	KRT8	MIR4655
MAB21L2	KRTCAP3	MIR4660
MACO1	L1CAM	MIR4676
MACROD2	L3HYPDH	MIR4678
MAD1L1	LAD1	MIR4685
MAEL	LAG3	MIR4699
MAF	LAGE3	MIR4701
MAFA	LAMA4	MIR4710
MAFG	LAMC3	MIR4712
MAGEB1	LAT	MIR4713HG
MAGEB2	LCAT	MIR4714
MAGOH	LCK	MIR4727
MAGOHB	LCN2	MIR4729
MAK	LDLR	MIR4735
MALAT1	LDLRAD3	MIR4738
MALINC1	LDOC1	MIR4742
MAN1C1	LENG8	MIR4744
MAN2B2	LENG9	MIR4746
MANF	LGALS14	MIR4747
MAP1A	LGALS3BP	MIR4762
MAP1B	LGMN	MIR4766
MAP1LC3A	LIMD2	MIR4771-2
MAP1LC3B2	LIMK1	MIR4774
MAP2	LINC00159	MIR4779
MAP4	LINC00174	MIR4784
MAP6	LINC00242	MIR4794
MAP7D2	LINC00428	MIR4797
MAP7D3	LINC00431	MIR4802
MAPK1IP1L	LINC00458	MIR4803
MAPK8IP2	LINC00623	MIR491
MAPKAPK2	LINC00664	MIR498
MAPRE1	LINC00665	MIR4999
MAPRE3	LINC00672	MIR5000
MARK3	LINC00685	MIR5002
MAVS	LINC00863	MIR5007
MBD2	LINC00869	MIR5009
MBD3L2	LINC00960	MIR500A
MBD3L2B	LINC00999	MIR503HG
MBD6	LINC01001	MIR504
MCF2L-AS1	LINC01002	MIR505
MCIDAS	LINC01006	MIR5087
MCTS1	LINC01023	MIR5091
MCUB	LINC01061	MIR5092
MCUR1	LINC01097	MIR5094
MDC1	LINC01108	MIR515-1
MDGA2	LINC01248	MIR5187
MDM4	LINC01315	MIR5188
MECP2	LINC01341	MIR518D
MED15	LINC01355	MIR518F
MED19	LINC01356	MIR5192
MED4	LINC01424	MIR5194
MED6	LINC01426	MIR519C
MEF2D	LINC01484	MIR520E
MEFV	LINC01487	MIR520H
MEG3	LINC01503	MIR521-2
MEG8	LINC01535	MIR526A1
MEG9	LINC01569	MIR526A2
MEGF9	LINC01574	MIR544B
MEI4	LINC01703	MIR545
MEIOB	LINC01770	MIR548AK
MEIS1	LINC01816	MIR548AO
MEIS2	LINC01841	MIR548AQ
MERTK	LINC01918	MIR548AV
METAP2	LINC01971	MIR548E
METTL5	LINC02076	MIR548H3
MFAP1	LINC02121	MIR548J
MFAP3L	LINC02166	MIR548L
MFAP4	LINC02188	MIR548O
MFAP5	LINC02289	MIR548O2
MFSD1	LINC02449	MIR548T
MFSD4B	LINC02520	MIR548U
MGLL	LINC02527	MIR551A
MICOS10P1	LINC02552	MIR553
MICU2	LINC02587	MIR554
MILR1	LINC02604	MIR5579
MIR100HG	LINGO1	MIR558
MIR101-2	LINP1	MIR5584
MIR103A2	LIPA	MIR5585
MIR1183	LIPE	MIR561
MIR1268B	LIPG	MIR562
MIR1281	LL21NC02-21A1.1	MIR563
MIR135B	LLGL1	MIR567
MIR138-1	LLPH-DT	MIR5684
MIR148A	LMF2	MIR5687
MIR153-1	LMO3	MIR569
MIR16-1	LMTK3	MIR5690
MIR182	LOXL1	MIR5692A1
MIR193BHG	LOXL1-AS1	MIR5692B
MIR1972-1	LOXL2	MIR5692C2
MIR200C	LPCAT1	MIR5699
MIR205HG	LPCAT3	MIR5706
MIR2115	LPL	MIR571
MIR22HG	LRCH4	MIR573
MIR300	LRFN1	MIR5739
MIR3115	LRFN3	MIR576
MIR3164	LRFN4	MIR577
MIR320B2	LRP10	MIR578
MIR320D1	LRP3	MIR579
MIR330	LRP5	MIR586
MIR340	LRRC10B	MIR588
MIR345	LRRC26	MIR591
MIR363	LRRC4	MIR593
MIR3660	LRRC41	MIR597
MIR371A	LRRC45	MIR598
MIR372	LRRC47	MIR599
MIR378H	LRRC4B	MIR603
MIR3917	LRRC55	MIR604
MIR3941	LRRC8A	MIR605
MIR3943	LRRN2	MIR6068
MIR410	LRWD1	MIR6075
MIR4278	LSM10	MIR6077
MIR4279	LSM12	MIR6132
MIR4463	LSM2	MIR617
MIR4472-2	LSM4	MIR620
MIR4492	LSM7	MIR623
MIR4641	LSMEM1	MIR624
MIR4664	LSP1P4	MIR628
MIR4670	LSR	MIR635
MIR4675	LSS	MIR640
MIR4768	LTB4R2	MIR644A
MIR4799	LTBP3	MIR648
MIR485	LTBP4	MIR6505
MIR5008	LTBR	MIR6514
MIR5090	LTC4S	MIR6730
MIR516A1	LUC7L2	MIR6741
MIR516A2	LURAP1	MIR6747
MIR517B	LY6E	MIR6748
MIR517C	LY6G5B	MIR6756
MIR518B	LYNX1	MIR6764
MIR518E	LYPLA2	MIR6766
MIR5190	LYSMD4	MIR6767
MIR519A1	LZTR1	MIR6778
MIR519A2	LZTS2	MIR6797
MIR519B	MADCAM1	MIR6801
MIR519D	MAF1	MIR6827
MIR519E	MAFA-AS1	MIR6832
MIR520C	MAFF	MIR6840
MIR520D	MAFG-DT	MIR6855
MIR520F	MAFK	MIR6864
MIR520G	MAGED4	MIR6865
MIR521-1	MAGED4B	MIR6871
MIR524	MAGEE1	MIR6873
MIR525	MAGEF1	MIR6874
MIR526B	MAGEH1	MIR6875
MIR527	MAGEL2	MIR6882
MIR541	MALSU1	MIR6884
MIR548AH	MAN1B1	MIR6885
MIR548H1	MAN2B1	MIR6895
MIR548I2	MANBAL	MIR7109
MIR548V	MAP1S	MIR7111
MIR548XHG	MAP2K3	MIR7150
MIR555	MAP3K10	MIR744
MIR5691	MAP3K11	MIR760
MIR5695	MAP6D1	MIR762HG
MIR5697	MAP7D1	MIR7854
MIR581	MAPK11	MIR8055
MIR616	MAPK12	MIR8065
MIR619	MAPK15	MIR874
MIR645	MAPK7	MIR920
MIR6504	MAPK8IP1	MIR924
MIR656	MARCKSL1	MIR924HG
MIR6733	MARK4	MIR92A2
MIR6746	MARS2	MIR93
MIR6755	MARVELD1	MIR933
MIR6758	MARVELD3	MIR938
MIR6761	MAST1	MIR942
MIR6773	MAST3	MIRLET7F1
MIR6779	MAT2A	MIS18BP1
MIR6837	MBD3	MKLN1
MIR6850	MBLAC1	MKRN2OS
MIR6858	MBOAT7	MLH3
MIR6878	MCAT	MLLT3
MIR6890	MCCC2	MMP16
MIR7-3	MCM2	MMP19
MIR7-3HG	MCM5	MMS22L
MIR765	MCRIP1	MON2
MIR7978	MCRIP2	MOSPD2
MIR8063	MDFI	MPDZ
MIR9-3HG	MDFIC	MPHOSPH9
MIR941-1	MED16	MPP7
MIR98	MED22	MRE11
MIR99AHG	MED25	MRPL45P2
MIRLET7F2	MED27	MRPS30-DT
MISP	MED31	MTERF1
MITF	MEGF8	MTMR4
MIXL1	MEIS3	MTMR7
MKI67	MEMO1	MTMR8
MKNK1	MEOX2	MTOR-AS1
MKRN1	METRN	MTRNR2L3
MKRN3	METTL26	MTURN
MKRN9P	METTL7A	MTX3
MLN	METTL7B	MUC19
MLXIP	MEX3A	MXI1
MMP14	MEX3B	MYH10
MMP24-AS1-EDEM2	MEX3D	MYH11
MMP9	MFAP2	MYL7
MNAT1	MFNG	MYLK
MOB4	MFSD10	MYLK-AS1
MOBP	MFSD12	MYO15B
MOCS2	MFSD13A	MYO3A
MOGAT3	MFSD2A	MYO5C
MOK	MFSD2B	N4BP2
MORC4	MFSD3	NAALAD2
MORN3	MFSD5	NAALADL1
MOSPD1	MGAT1	NAPA-AS1
MPC1L	MGAT5B	NAPSB
MPHOSPH10	MGMT	NBAS
MPHOSPH8	MGRN1	NBAT1
MPZ	MGST1	NBEA
MRAS	MICA	NBEAL1
MRFAP1L1	MICALL2	NBN
MRLN	MID1IP1	NCKAP5-AS2
MRPL16	MIDN	NCOA2
MRPL18	MIGA2	NDUFA4L2
MRPL20	MIIP	NDUFC2
MRPL21	MINK1	NEB
MRPL35	MINPP1	NEBL
MRPL39	MIR1-1HG-AS1	NECAB1
MRPL40	MIR1249	NECTIN3
MRPL46	MIR1286	NECTIN3-AS1
MRPL47	MIR1302-3	NEDD4
MRPL48	MIR142	NEDD8
MRPS17	MIR1539	NEDD8-MDP1
MRPS18C	MIR1915	NEXN-AS1
MRPS22	MIR302B	NF1
MRPS23	MIR30B	NFKBIZ
MRPS24	MIR3176	NFYC-AS1
MRPS25	MIR326	NHLRC2
MRPS31	MIR331	NHS-AS1
MRPS5	MIR33B	NID2
MRPS6	MIR3685	NKTR
MRPS9	MIR3944	NLGN1
MRS2	MIR4258	NLGN1-AS1
MRS2P2	MIR4263	NOS1
MSL3	MIR4292	NOTCH2
MSRB3	MIR4324	NOTCH2NLR
MSX2	MIR4326	NOX4
MT1A	MIR4449	NPAS4
MT1E	MIR4451	NPAT
MT1HL1	MIR4458HG	NPTN-IT1
MT1L	MIR4467	NR1D2
MT1M	MIR4479	NR2C2
MT2A	MIR4489	NR3C1
MT3	MIR4514	NR3C2
MTDH	MIR4635	NRCAM
MTERF2	MIR4638	NRG3
MTF1	MIR4653	NRIP1
MTFR1	MIR4656	NRK
MTIF2	MIR4674	NRP1
MTIF3	MIR4677	NRP2
MTRNR2L1	MIR4691	NRXN1
MTRNR2L2	MIR4717	NSUN6
MTRNR2L8	MIR4733	NSUN7
MTRNR2L9	MIR4754	NT5DC3
MTSS1	MIR497HG	NTNG1
MTUS1	MIR548AM	NUAK2
MUC1	MIR559	NUDT12
MUC4	MIR570	NUDT7
MVP	MIR5787	NUFIP2
MX1	MIR589	NUP205
MXD1	MIR590	NUP210L
MXRA5	MIR596	NUP62CL
MXRA8	MIR611	NXPH2
MYADM	MIR636	OAS3
MYBL2	MIR647	OCLN
MYCT1	MIR657	OCLNP1
MYH15	MIR6768	ODF2L
MYH7B	MIR6780B	OGFRL1
MYH9	MIR6796	OGN
MYL3	MIR6812	OMA1
MYL4	MIR6835	OMD
MYL6	MIR6843	OMG
MYLPF	MIR6847	OPA1
MYO1G	MIR6859-3	OPA1-AS1
MYO5A	MIR6867	OPHN1
MYOF	MIR7110	OPRD1
MYOSLID-AS1	MIR7113	OR13H1
MYT1	MIR7845	ORM1
NAA10	MIR7974	OSBPL10-AS1
NAA20	MIR92B	OSBPL1A
NABP1	MIR943	OSBPL8
NACA	MKNK2	OSBPL9
NACA4P	MLF2	OSER1-DT
NACAD	MLLT11	OSGEPL1
NACC2	MLLT6	OSGEPL1-AS1
NANOGNB	MLXIPL	OTUB2
NANP	MMP15	OTUD6B-AS1
NAP1L1	MMP17	OTX2
NASP	MMP2	OXR1
NAT16	MMP25	P2RY14
NATD1	MMRN2	P3H2
NBPF14	MOB3B	P4HA1
NBPF8	MOB3C	PABPC5-AS1
NCALD	MOCS1	PAH
NCAM1	MORF4L1	PAIP2B
NCBP2	MORF4L2-AS1	PAK3
NCBP3	MOSPD3	PALB2
NCEH1	MPC2	PAM
NCF2	MPDU1	PANX1
NCL	MPG	PAPLN
NCOA1	MPLKIP	PAPOLG
NCOA3	MPND	PARD3-AS1
NCOA6	MPP1	PARD6B
NCOR2	MPP2	PARD6G-AS1
NCR1	MPPE1	PARGP1
NCR3LG1	MPST	PARGP1-AGAP4
NDC80	MPV17L2	PARP12
NDRG1	MPZL2	PARP14
NDST1	MRGPRF	PARP8
NDUFA1	MRI1	PARP9
NDUFA10	MRM1	PATJ
NDUFA12	MRM3	PAWR
NDUFAB1	MRNIP	PAXBP1
NDUFAF1	MROH6	PAXBP1-AS1
NDUFAF2	MRPL10	PBLD
NDUFAF5	MRPL11	PCCA
NDUFB1	MRPL23	PCCA-AS1
NDUFB10	MRPL37	PCDH18
NDUFB2-AS1	MRPL38	PCDH20
NDUFS4	MRPL4	PCDH7
NDUFS5	MRPL41	PCMTD1
NDUFS6	MRPL43	PCNX1
NDUFV1	MRPL49	PDE3A
NEAT1	MRPL52	PDE5A
NECTIN4	MRPL57	PDIK1L
NEFH	MRPS12	PDK1
NEFL	MRPS2	PDK3
NEFM	MRPS26	PDLIM3
NEK2	MSC	PDZD8
NEK5	MSI1	PEAK1
NEMF	MSMO1	PELI2
NES	MSN	PEX1
NEURL1	MSRB1	PGAM4
NEUROD4	MST1L	PGAP1
NEUROG1	MST1P2	PGM2L1
NEXN	MSTO1	PGM3
NF2	MT1DP	PGM5P2
NFE2	MT1G	PHACTR2
NFE4	MT1X	PHF3
NFIA	MTA1	PHF6
NFIC	MTCH1	PHLPP2
NFIL3	MTCP1	PIBF1
NFIX	MTFP1	PIGA
NFKB2	MTG1	PIGB
NFKBIA	MTHFS	PIGN
NFX1	MTHFSD	PIGY-DT
NGEF	MTLN	PIK3C2A
NHLH1	MTX1	PIK3CA
NHSL1	MUL1	PIK3CD
NIFK	MUSTN1	PIKFYVE
NIFK-AS1	MUTYH	PILRA
NIPSNAP3B	MVB12A	PIPSL
NKAP	MVB12B	PITPNA-AS1
NKAPD1	MVD	PKIA-AS1
NKAPL	MVK	PKN2
NKAPP1	MYBBP1A	PKP2
NKG7	MYBPC2	PKP4
NKX6-1	MYC	PLAG1
NLRC4	MYCN	PLCB4
NLRP10	MYD88	PLCG1-AS1
NLRP12	MYDGF	PLCH1
NLRP2	MYLIP	PLCL2
NLRP7	MYMX	PLCXD2
NME2	MYO1F	PLEKHA1
NME5	MYO7A	PLEKHA5
NMI	MYORG	PLEKHH2
NMNAT1	MYOZ3	PLEKHM1P1
NMUR1	MYPOP	PLEKHM3
NNT	MZF1	PLK2
NNT-AS1	MZT2A	PLK4
NOC2LP2	N4BP3	PLPP3
NOCT	NAA38	PLPPR4
NODAL	NAA60	PLS1
NOG	NAB2	PLS3-AS1
NOL10	NABP2	PLXDC2
NOL3	NACC1	PMAIP1
NOL7	NADK	PMCH
NOL8	NAF1	PMS1
NOLC1	NAGLU	PMS2CL
NOP14	NAGPA	PMS2P2
NOP16	NAGS	PNCK
NOP56	NAPRT	PNMA2
NOP58	NAT14	POLA1
NOS3	NAT2	POLE2
NPIPA7	NAT8L	POLI
NPIPB15	NAXE	POLQ
NPIPB4	NBDY	POMK
NPM1	NBPF1	POMZP3
NPNT	NBPF11	PON3
NPSR1-AS1	NBPF15	POT1
NR2F1	NBPF3	POTEE
NR2F1-AS1	NCAN	POTEF
NR2F2	NCAPH2	POU2F3
NR4A3	NCDN	POU5F1B
NRBF2	NCK2	POU5F1P5
NRBP1	NCLN	POU6F2-AS2
NRBP2	NCSTN	PP2D1
NRDC	NDFIP1	PPARA
NRG1	NDN	PPFIA4
NRGN	NDOR1	PPIP5K2
NRN1	NDUFA11	PPM1E
NRSN1	NDUFB11	PPM1L
NRSN2	NDUFS3	PPP1R27
NSA2	NDUFS7	PPP1R2B
NSG2	NDUFS8	PPP1R35
NSMAF	NECAP2	PPP1R36
NSMCE2	NECTIN1	PPP1R9A
NSRP1	NECTIN2	PPP2R3A
NSUN2	NEIL1	PPP4R1L
NTF3	NELFA	PPP4R4
NTN1	NELFB	PPP6R3
NUAK1	NEO1	PRDM5
NUB1	NETO1	PRELID2
NUCB1	NEURL4	PREX2
NUCB2	NFKBIB	PRH1
NUCKS1	NFKBID	PRH1-TAS2R14
NUDT9	NFKBIE	PRH2
NUFIP1	NFKBIL1	PRICKLE1
NUP214	NGFR	PRICKLE2
NUPR1	NHLRC1	PRIM1
NUTM2F	NID1	PRKAA2
NVL	NINJ1	PRKCA
NXPH4	NKAIN1	PRKCB
OAS1	NKD2	PRKCQ
OAT	NKX3-2	PRKCQ-AS1
OBSCN	NLGN2	PRKD1
OC90	NLGN3	PRKD3
ODF2	NME3	PRKDC
OIP5-AS1	NME4	PRKG1
OLAH	NNAT	PRKG2
OLFML3	NOC4L	PRLR
OLIG3	NOL6	PRMT5-AS1
OLR1	NOMO1	PRR14L
OOEP	NOMO2	PRRT3-AS1
OPTN	NOP53	PRSS48
OR3A1	NOTCH1	PRTG
OR3A2	NOTCH2NLA	PSD3
OS9	NOTCH3	PSORS1C3
OSBP	NOTCH4	PTAR1
OSBPL11	NOVA2	PTBP2
OTP	NPAS1	PTENP1
OTUD1	NPDC1	PTENP1-AS
OTUD5	NPEPL1	PTER
OTUD6A	NPHP4	PTPDC1
OVGP1	NPIPA5	PTPN13
OXSM	NPIPB12	PTPN4
OXT	NPIPB5	PTPRD
PA2G4	NPL	PTPRG
PABPC3	NPM3	PTPRK
PACSIN2	NPPA-AS1	PTPRM
PAF1	NPR1	PTX3
PAGE4	NPRL3	PURG
PAK2	NPTN	PURPL
PALM3	NPTXR	PUS7L
PALMD	NPW	PVT1
PANCR	NPY1R	PWAR1
PARN	NR1D1	PWAR5
PARP1	NR2F6	PWARSN
PARP16	NR4A2	PWRN1
PATE2	NRARP	PWRN3
PAX5	NREP	PYGM
PAX6	NRM	PYROXD1
PAX8-AS1	NSG1	RAB19
PBDC1	NSMF	RAB26
PBK	NSUN5	RAB33B
PBX3	NSUN5P2	RAB39A
PBX4	NT5C	RABGAP1
PCA3	NT5C3B	RABGAP1L
PCAT1	NT5DC2	RAD17
PCAT14	NT5M	RAD51B
PCAT7	NTHL1	RALGAPA1
PCDH17	NTMT1	RALGAPA1P1
PCDH19	NTS	RALGPS2
PCDH8	NTSR1	RALY-AS1
PCMT1	NUBP2	RANBP17
PCNT	NUDT14	RANBP2
PCOTH	NUDT16L1	RANBP6
PCP4L1	NUDT22	RANGRF
PCSK1	NUDT6	RAP2C-AS1
PCSK1N	NUP62	RAPGEF2
PCSK5	NUS1	RAPGEF5
PDAP1	NUTM2A-AS1	RAPGEF6
PDCD11	NXT1	RASA2
PDCD5	OAF	RASAL2
PDCD6IPP2	OAZ1	RASEF
PDCD7	OAZ2	RASGEF1B
PDCL	OCIAD1-AS1	RASGRF2
PDCL2	ODC1-DT	RASGRF2-AS1
PDCL3	OGFOD3	RASGRP1
PDCL3P4	OGG1	RASSF8
PDE1B	OIP5	RBAK
PDE4A	OLFM2	RBBP8
PDE4D	OLMALINC	RBL1
PDE6G	OPLAH	RBL2
PDGFA	OPTC	RBM12B
PDGFC	OR2A1-AS1	RBM12B-AS1
PDGFRA	OR2A9P	RBM15
PDHA1	OR52A1	RBM26-AS1
PDHB	ORAI1	RBPMS-AS1
PDHX	ORAI2	RC3H1
PDIA3P1	ORAI3	RECQL
PDSS2	ORM2	REEP3
PDZD11	OSBP2	RERE-AS1
PER3	OSBPL5	REV3L
PET100	OSCAR	RFC1
PFDN1	OST4	RFESD
PFDN2	OTUB1	RFTN1
PFDN4	OTX1	RFX3
PFDN5	OVCA2	RGMB-AS1
PFDN6	OVOL2	RGPD3
PFKL	OXLD1	RGPD8
PHACTR3	P3H1	RGS17
PHAX	P3H3	RGS5
PHF11	P3H4	RGS7
PHF14	PABPC1L	RHBDL3
PHF20L1	PABPN1	RHOT1
PHKA1	PACS2	RIC1
PHKA1-AS1	PADI2	RIC3
PHLDA2	PAFAH1B3	RIC8B
PHLDA3	PAK4	RICTOR
PHOSPHO1	PALD1	RIF1
PHOX2B	PANK4	RIIAD1
PI4K2B	PANO1	RIMS1
PIFO	PANX2	RIMS2
PIGBOS1	PAOX	RIMS3
PIK3AP1	PAQR4	RIPOR2
PIK3CB	PAQR7	RIPOR3
PIN4	PAQR9	RIT1
PIN4P1	PARD6A	RLF
PINK1	PARD6G	RMND5A
PITPNB	PARVA	RMRP
PITPNM2	PARVB	RMST
PITX2	PATZ1	RN7SK
PIWIL1	PAXX	RN7SL3
PIWIL2	PBX2	RNA45SN3
PKD1L1	PCDH1	RNA5S9
PKNOX2	PCED1B	RND1
PLA2G2A	PCGF2	RNF138P1
PLA2G4F	PCLAF	RNF139-AS1
PLA2R1	PCSK4	RNF144B
PLAC8	PCSK9	RNF169
PLAC8L1	PCYT1B	RNF180
PLBD1	PCYT2	RNF182
PLCE1	PDCD1	RNF213
PLD1	PDCD4-AS1	RNF217
PLD6	PDE2A	RNF5P1
PLEC	PDF	RNU1-1
PLEKHB1	PDGFRB	RNU1-2
PLEKHG1	PDK2	RNU1-4
PLK5	PDLIM2	RNU12
PLP2	PDLIM4	RNU2-1
PLPP1	PDRG1	RNU4ATAC
PLSCR1	PDXK	RNU5A-1
PLSCR4	PDXP	RNU5B-1
PLXNA2	PDZD4	RNU5D-1
PLXND1	PEA15	RNU5E-1
PMEPA1	PEF1	RNU5F-1
PMM1	PEG3	RNU6-1
PMP22	PELI3	RNU6-2
PNISR	PEMT	RNU6-8
PNLDC1	PENK	RNU6ATAC
PNMA5	PEPD	RNVU1-1
PNN	PER1	RNVU1-14
POC5	PEX10	RNVU1-18
POLH	PEX26	RNVU1-19
POLR2A	PEX6	RNVU1-3
POLR2F	PF4	RNVU1-4
POLR3C	PFKFB3	RNVU1-6
POLR3D	PFN1	RNVU1-7
POLR3F	PFN2	RNY1
POLR3K	PGAM1	RNY3
POP1	PGAP2	RNY4
POPDC3	PGBD5	RO60
POU3F2	PGP	ROBO1
POU3F3	PGPEP1	ROBO2
POU5F1P3	PGRMC2	ROCK1P1
POU6F1	PHC1	ROCK2
POU6F2	PHETA1	ROR1
PPARGC1A	PHF10	ROR1-AS1
PPARGC1B	PHF13	RORA
PPDPF	PHKG2	RORA-AS1
PPHLN1	PHYHIP	RORB
PPIC	PI4K2A	RPGRIP1L
PPID	PI4KAP2	RPL13AP5
PPIG	PIANP	RPL13AP6
PPIL4	PIAS3	RPL23AP64
PPM1G	PICK1	RPL36A
PPM1K	PIDD1	RPS26P11
PPP1R12A	PIEZO1	RPS27
PPP1R12B	PIGH	RPS29
PPP1R14A	PIGM	RPS6KA2-IT1
PPP1R14C	PIGP	RPS6KA3
PPP1R15A	PIGQ	RPS6KA6
PPP1R21	PIGT	RRN3P2
PPP1R2C	PIK3R2	RTCA-AS1
PPP1R3B	PILRB	RTTN
PPP1R7	PIM2	RUFY2
PPP1R9B	PIM3	RUVBL1-AS1
PPP2R2A	PIMREG	RYR2
PPP3CC	PIN1	S100A4
PQBP1	PIP4K2B	SACS
PRAMEF12	PIP4P1	SALL4
PRAP1	PIP4P2	SAMD12
PRC1-AS1	PIP5K1C	SAMD12-AS1
PRDM1	PITPNM1	SAMD13
PRDM2	PITPNM3	SAMD4A
PRDX1	PKD1P1	SASS6
PRDX4	PKD1P3-NPIPA1	SATB1-AS1
PRELID3B	PKD1P4-NPIPA8	SBF2
PRIMA1	PKD1P6-NPIPP1	SCAANT1
PRKAG1	PKD2L1	SCAF8
PRKAR1A	PKMYT1	SCAI
PRKAR2A	PKN1	SCARNA1
PRMT8	PLA2G15	SCARNA10
PROCR	PLA2G3	SCARNA12
PROK2	PLA2G4C	SCARNA14
PRORSD1P	PLAGL2	SCARNA16
PROSER1	PLAT	SCARNA17
PROX1	PLCB2	SCARNA18
PROX2	PLCXD1	SCARNA2
PROZ	PLD3	SCARNA20
PRPF18	PLEKHA4	SCARNA21
PRPF3	PLEKHA6	SCARNA21B
PRPF38B	PLEKHF1	SCARNA22
PRPF6	PLEKHG2	SCARNA23
PRPH	PLEKHG5	SCARNA26A
PRR13	PLEKHH3	SCARNA26B
PRR14	PLEKHJ1	SCARNA27
PRR15	PLEKHM1	SCARNA28
PRR20G	PLEKHO2	SCARNA5
PRR23B	PLIN3	SCARNA6
PRRC2B	PLK3	SCARNA7
PRRC2C	PLLP	SCARNA8
PRRX2	PLOD3	SCARNA9
PRSS12	PLPBP	SCARNA9L
PRSS23	PLPPR2	SCAT2
PRSS35	PLTP	SCG5
PRSS47	PLXNA1	SCML2
PSEN1	PML	SCN4B
PSMA4	PMS2P5	SCN8A
PSMA6	PMS2P7	SCN9A
PSMC3IP	PNKP	SCYL3
PSMC6	PNMA3	SDCBP2-AS1
PSMD1	PNMA6A	SDHAF4
PSMD12	PNMA8A	SDK2
PSMD6	PNMA8B	SEBOX
PSMD7	PNPLA2	SEC23A
PSMD9	PNPLA3	SEC31B
PSORS1C2	PNPLA4	SELENOP
PSRC1	PNPLA5	SEMA3B-AS1
PSTPIP1	PNPLA6	SEMA3D
PTCH2	PODXL2	SEMA3F-AS1
PTGR1	POFUT2	SEMA5A
PTH1R	POLD1	SEMA6D
PTMA	POLD2	SENP5
PTMAP11	POLD4	SENP7
PTMS	POLDIP2	SENP8
PTPN12	POLDIP3	SEPSECS
PTPN2	POLM	SERAC1
PTPRB	POLR2D	SERINC4
PTPRN	POLR2E	SERPINB4
PTPRU	POLR2G	SETX
PTS	POLR2H	SEZ6
PTTG2	POLR2J3	SF3B1
PUM3	POLR2L	SFTA1P
PURA	POLR2M	SGMS1
PUS3	POLR3H	SGMS1-AS1
PVR	POLRMT	SGMS2
PXDC1	POM121C	SGO2
PXMP4	POMGNT2	SGPP2
PYGB	POMT2	SGSM1
PYY	POP7	SH3BP5
QRICH2	PORCN	SH3BP5-AS1
R3HDM2	POSTN	SH3GL1P2
RAB11FIP1	POU3F1	SH3GL3
RAB15	POU3F4	SHANK2-AS1
RAB1A	POU5F1	SHLD2P1
RAB21	PPFIA3	SHLD2P3
RAB29	PPIA	SHPRH
RAB3IL1	PPIF	SIKE1
RAB40B	PPM1F	SIRT4
RAB4A	PPME1	SKAP2
RAB6A	PPP1CA	SKIDA1
RAB6D	PPP1R12C	SKIL
RAB7A	PPP1R13B	SLC10A1
RAB8A	PPP1R14B	SLC16A1
RAB9B	PPP1R16A	SLC16A1-AS1
RABIF	PPP1R17	SLC16A7
RAD23B	PPP1R18	SLC18A2
RAD51	PPP1R1A	SLC1A1
RAD51C	PPP1R37	SLC24A2
RAD54L2	PPP2CB	SLC25A21
RADX	PPP2R1A	SLC25A21-AS1
RAI1	PPP2R2C	SLC25A27
RAI2	PPP2R3B	SLC26A2
RALBP1	PPP3CA	SLC2A1-AS1
RANBP9	PPP4C	SLC2A12
RAP1A	PPP4R1-AS1	SLC2A13
RAP2B	PPT2	SLC30A7
RAPH1	PRAG1	SLC35F5
RARB	PRDX2	SLC38A1
RASD1	PRELID1	SLC39A10
RASGEF1A	PRELID3A	SLC41A2
RASL10A	PREX1	SLC43A1
RASL11A	PRICKLE4	SLC44A1
RBBP5	PRKACA	SLC44A3-AS1
RBBP6	PRKAR1B	SLC4A7
RBM17	PRKCG	SLC5A3
RBM18	PRKCZ-AS1	SLC7A11
RBM19	PRKD2	SLC7A2
RBM20	PRMT1	SLC7A3
RBM22	PRMT5	SLC7A5P2
RBM24	PRMT6	SLC8A1
RBM25	PROB1	SLC9A5
RBM28	PRODH	SLC9A6
RBM3	PROM2	SLCO1A2
RBM33	PROSER2	SLF1
RBM34	PRPF19	SLFN12
RBM46	PRR19	SLFN13
RBM48	PRR3	SLFN5
RBM6	PRR36	SLFNL1
RBMS1	PRRC2A	SLITRK6
RBMX2	PRRG3	SMAD1-AS2
RBMXL2	PRRT3	SMAD2
RCAN1	PRSS16	SMAD4
RCBTB1	PRSS27	SMAD5
RCOR1	PRSS50	SMARCA1
RCOR3	PRSS8	SMARCA5-AS1
RDH10	PRTFDC1	SMC3
REEP1	PRUNE1	SMCHD1
REEP6	PRXL2B	SMG1P1
RELL1	PSD4	SMG1P3
REM1	PSENEN	SMG1P5
RENBP	PSKH1	SMG1P6
RERGL	PSMB2	SMIM14
RESP18	PSMB5	SMIM18
REST	PSMD10	SMIM27
RETREG1	PSMD3	SMIM3
RFPL1S	PSMG3	SMIM6
RFPL4AL1	PSMG3-AS1	SMOC2
RFPL4B	PSTPIP2	SMURF2
RFTN2	PTBP1	SNHG1
RGCC	PTDSS1	SNHG16
RGS10	PTDSS2	SNHG5
RGS2	PTGES2	SNHG8
RHOA	PTGIS	SNHG9
RHOB	PTOV1	SNORA1
RHOC	PTOV1-AS2	SNORA10
RHOV	PTP4A3	SNORA101B
RHOXF1	PTPA	SNORA103
RHOXF1-AS1	PTPN18	SNORA112
RHOXF1P1	PTPN5	SNORA116
RHOXF2	PTPN6	SNORA12
RHOXF2B	PTTG1IP	SNORA13
RILPL2	PUDP	SNORA15B-2
RIN2	PUSL1	SNORA16A
RIOK1	PVALB	SNORA19
RIOK3	PWP2	SNORA1B
RIPOR1	PWWP2B	SNORA20
RMND1	PXN	SNORA21
RN7SL832P	PYCARD	SNORA21B
RNASE1	PYCR1	SNORA22
RNASEH1	PYCR2	SNORA22B
RNASET2	PYCR3	SNORA22C
RND2	PYDC1	SNORA23
RNF113A	PYGO2	SNORA24
RNF115	QDPR	SNORA26
RNF125	QPCT	SNORA27
RNF135	QPCTL	SNORA28
RNF14	QRFP	SNORA2B
RNF17	QSOX1	SNORA2C
[truncated: 940 more rows]
