# Supplementary material for: Establishment of Human Formative Pluripotent Stem Cell‐Like Cells Exhibiting Amniotic Differentiation Potentials
Source: Cell Prolif. 2026 Mar 25:e70193. Online ahead of print. doi: 10.1111/cpr.70193 (PMC13325813; doi:10.1111/cpr.70193)
Supplement: Supplementary file 4 — Table S3: Genes highly expressed in hXPSCs, hFS‐like cells, and hfPSC‐LCs. [file CPR-9999-e70193-s007.xlsx]

## Sheet: Sheet1
Table S3. Genes highly expressed in hXPSCs, hFS-like cells, and hfPSC-LCs
hXPSCs specific genes	hFS-like cells specific genes	hfPSC-LCs specific genes
AAK1	A2ML1	AAMP
AAMDC	AADACL3	ABCA11P
ABCA2	ABCA3	ABCA7
ABCA4	ABHD11-AS1	ABCG1
ABCB4	ACSM3	ABHD11
ABCB9	ACTA1	ABHD12
ABCC1	ACTL10	ABHD17A
ABCC4	ACTL6B	ABHD18
ABCC9	ACVR2B	ABHD8
ABCD1	ADAMTSL4-AS1	ABRACL
ABCG2	ADGRV1	ABTB1
ABHD10	ADRA2A	ABTB2
ABHD12B	AGBL4	ACAD8
ABHD14A	AGL	ACADSB
ABHD14B	AHNAK2	ACAP1
ABHD15	AIPL1	ACCS
ABHD2	AKAP14	ACHE
ABHD3	AKAP3	ACOT6
ABI2	AKR7A2P1	ACP5
ABI3	ALAS2	ACSBG1
ABITRAM	ALDH1A1	ACSL6
ABL2	ALMS1	ACTL8
ABLIM1	ALPG	ACTN1
ABRAXAS2	ANGPT2	ACTN3
ACAD10	ANKRD1	ACTR5
ACAP2	ANKRD18B	ACVR2B-AS1
ACAP3	ANKRD18CP	ACY1
ACBD4	ANKRD36BP2	ADAD2
ACBD5	ANKRD36C	ADAM8
ACKR3	APELA	ADAMTS20
ACOT2	APOBEC3H	ADAMTS8
ACOX1	ARHGAP42	ADAP1
ACOX2	ARHGAP5	ADAT3
ACP1	ARHGDIG	ADCY1
ACP2	ARMH4	ADCY2
ACRBP	ASB9	ADCY5
ACSF2	ASPM	ADCY8
ACSL1	ATM	ADCYAP1R1
ACSM1	ATOH1	ADGRB1
ACSS2	ATP6V0A4	ADGRG5
ACTG1P17	AXL	ADGRL1
ACTN2	B3GALT1	ADI1
ACTR1B	B3GNT3	ADM
ACTR2	BCL6	ADM2
ACTR3-AS1	BCYRN1	ADRA2B
ACTR6	BEND6	ADRA2C
ACVR1	BHMT2	ADRM1
ACVR1B	BIK	ADSS
ACVRL1	BISPR	AEN
ACYP1	BLVRB	AGAP4
ADAL	BNC2	AGAP6
ADAM12	BNC2-AS1	AGAP7P
ADAM17	BOLA2B	AGAP9
ADAM19	BRCA2	AGBL3
ADAM33	BROX	AGMAT
ADAM9	BRWD1	AGPAT2
ADAMTS1	BRWD3	AGPAT5
ADAMTS10	BST2	AGTRAP
ADAMTS13	BTBD8	AHSP
ADAMTS15	C11orf45	AIF1
ADAMTS3	C11orf86	AIF1L
ADAMTS4	C1orf21	AIFM2
ADAMTS9	C1orf74	AIM2
ADAMTSL1	C1QL1	AIMP2
ADAMTSL2	C1QL3	AJAP1
ADAMTSL3	C5orf38	AK4
ADAMTSL4	C6orf99	AKAP1
ADAMTSL5	C7orf57	AKIRIN1
ADARB1	C8orf88	AKR1C3
ADAT1	C9orf135	ALDH16A1
ADCK5	CA10	ALDH1A3
ADCY10P1	CA3	ALDH1B1
ADCY4	CACNA1F	ALG1
ADCY6	CACNG6	ALG12
ADCY7	CADM2	ALG13
ADCY9	CALB2	ALG3
ADD1	CATIP-AS1	ALG6
ADD3-AS1	CBY3	ALKBH7
ADGRB2	CCDC110	ALKBH8
ADGRE5	CCDC144A	ALOX12P2
ADGRG6	CCDC169	ALPL
ADGRL3	CCDC172	AMACR
ADH6	CCDC186	AMBP
ADHFE1	CCL25	AMD1
ADK	CCL28	AMIGO3
ADM5	CCSAP	AMMECR1
ADORA2B	CD300A	AMPH
ADPRM	CD34	AMT
ADRA1D	CD3G	AMY2B
AEBP1	CD53	ANAPC15
AFAP1	CDA	ANAPC2
AFAP1L2	CDH9	ANK1
AFDN-DT	CDIPTOSP	ANKRD34B
AFF2	CDKL2	ANKRD35
AFF3	CDKL5	ANKRD39
AFF4	CDR1	ANKRD61
AGAP1-IT1	CDYL2	ANO1
AGAP10P	CECR2	ANO9
AGAP11	CECR3	ANOS1
AGAP2	CERNA1	AP1S3
AGAP3	CFD	AP5S1
AGER	CGNL1	APBA3
AGMO	CHI3L1	APCDD1L
AGO1	CHMP1B2P	APH1A
AGO3	CHP2	APOBEC3B
AGO4	CIART	APOE
AGPAT3	CLEC4D	APOO
AHCYL1	CLEC4G	AQP11
AHCYL2	CLIC2	ARAP3
AHI1	CLPSL2	ARC
AHNAK	CNGA1	ARHGAP1
AHR	CNIH4	ARHGAP22
AHRR	CNKSR2	ARHGAP23
AHSA1	CNN1	ARHGAP26
AHSA2P	CNTN1	ARHGAP27
AIMP1	CNTNAP3	ARHGAP4
AIP	COL14A1	ARHGAP44
AJUBA	COX6B2	ARHGAP45
AK3	CR1L	ARHGAP9
AK7	CREBRF	ARHGEF10L
AKAIN1	CRYAB	ARHGEF16
AKAP11	CRYBG1	ARHGEF19
AKAP8L	CRYBG3	ARHGEF34P
AKNAD1	CTB-41I6.1	ARHGEF35
AKR1C1	CTNNA2	ARHGEF39
AKR1C2	CTSF	ARHGEF5
AKR1E2	CTSO	ARID3B
AKR7L	CTSV	ARMC6
AKT1	CUL4B	ARMC7
AKT3	CWF19L2	ARMCX1
ALAD	DANT2	ARMCX6
ALDH1A2	DCLK1	ARPC4
ALDH1L2	DCP2	ARRB1
ALDH2	DDX58	ARSD
ALDH3A1	DDX60	ARTN
ALG10B	DENND2C	ASB16
ALKAL1	DEPP1	ASGR1
ALKAL2	DEPTOR	ASMTL
ALOX12-AS1	DGAT2	ASPHD1
ALOX5	DGKI	ASPHD2
ALPK2	DHRS3	ATAD3B
ALX3	DIAPH2	ATAD3C
AMBN	DKFZP586I1420	ATF1
AMER1	DLG3	ATF5
AMER2	DLG3-AS1	ATG101
AMFR	DLGAP4-AS1	ATG13
AMIGO2	DLK1	ATG2A
AMN1	DMXL1	ATOH7
AMOT	DNAJC15	ATP13A2
AMOTL1	DNAJC28	ATP1A3
AMOTL2	DOCK3	ATP1B1
AMPD2	DPP10	ATP2A3
AMZ2P1	DPP10-AS1	ATP6V0B
ANG	DPPA2	ATP6V0C
ANGPT1	DPPA3	ATP6V0E2
ANGPTL2	DPPA5	ATP6V0E2-AS1
ANGPTL4	DTNA	ATP6V1B2
ANK2	DUSP10	ATP6V1C2
ANK3	DYNAP	ATP8B1
ANKHD1	EBLN2	ATP8B3
ANKMY1	ECEL1P2	ATXN7L1
ANKMY2	EDN1	AURKAIP1
ANKRA2	EFCAB8	AURKC
ANKRD11	EFHC2	AVPI1
ANKRD13A	EID3	B3GALT5-AS1
ANKRD18A	EIF1AX-AS1	B3GALT6
ANKRD20A19P	EIF3CL	B3GAT1
ANKRD20A9P	EIF4E1B	B3GNT7
ANKRD26	ELAVL3	B3GNT8
ANKRD34A	ELF3	B4GALNT4
ANKRD42	ELF3-AS1	B4GALT6
ANKRD44	EPPK1	B4GALT7
ANKRD54	ERCC6L	BACE1-AS
ANKRD65	ERVH48-1	BACE2
ANO4	ETAA1	BAHD1
ANP32AP1	EXPH5	BAIAP2L1
ANP32B	F2RL1	BAIAP3
ANP32C	F2RL2	BAK1
ANPEP	F8	BANF1
ANTXR1	FA2H	BATF2
ANTXR2	FAAHP1	BCAM
ANXA1	FALEC	BCAP31
ANXA2	FAM111A	BCAR1
ANXA2P1	FAM111A-DT	BCL2L10
ANXA2P3	FAM111B	BCL2L12
ANXA3	FAM129A	BCL9L
ANXA4	FAM20A	BCR
ANXA5	FAM218A	BDH1
ANXA6	FAM72A	BEGAIN
AOC2	FAM72C	BEND3
AOC3	FAM83B	BEX1
AP3B1	FAM83C-AS1	BEX2
AP3B2	FANCB	BEX3
AP3M1	FAT1	BEX5
AP3M2	FEZ1	BHLHA15
AP5B1	FGD4	BHLHE23
APAF1	FGF4	BICDL1
APBA1	FGF7P3	BICDL2
APCDD1	FGGY	BID
APLN	FHL1	BIRC5
APLNR	FILIP1	BMF
APLP1	FIRRE	BMP8A
APOA1	FLJ13224	BNIPL
APOA2	FLNB	BOK
APOC1P1	FLT3	BOLA2-SMG1P6
APOL4	FNDC7	BRAT1
APOOL	FNIP1	BRINP1
APOOP5	FOXP1-AS1	BRSK2
APOPT1	FRAT2	BSCL2
APPBP2	FREM2	BSN
APPL2	FRMPD4	BTBD11
APTR	FRZB	BTBD17
AQP3	FTX	BUB3
ARF4-AS1	G2E3-AS1	C10orf105
ARFGAP3	GAB3	C10orf82
ARGLU1	GABRG1	C10orf91
ARHGAP10	GALNT3	C10orf95
ARHGAP11A	GALNT8	C11orf42
ARHGAP11B	GAN	C11orf94
ARHGAP15	GAS5-AS1	C11orf98
ARHGAP18	GIP	C12orf43
ARHGAP20	GJB5	C13orf42
ARHGAP21	GLT8D2	C15orf39
ARHGAP24	GLYATL1	C16orf54
ARHGAP27P1	GPLD1	C16orf92
ARHGAP28	GPR1-AS	C18orf32
ARHGAP29	GPR19	C19orf12
ARHGAP31	GPRC5D-AS1	C19orf18
ARHGAP33	GREM1	C19orf24
ARHGAP39	GRHL3	C19orf25
ARHGAP40	GRIA1	C19orf66
ARHGAP6	GRID2	C19orf71
ARHGEF1	GRK3	C19orf84
ARHGEF15	GRPR	C1orf122
ARHGEF17	GTSF1	C1orf210
ARHGEF2	GUSBP2	C1orf220
ARHGEF25	GUSBP3	C1orf226
ARHGEF26	GUSBP9	C1QBP
ARHGEF28	HBP1	C1QTNF1
ARHGEF3	HCG14	C1QTNF4
ARID3A	HEATR5A	C20orf144
ARID4A	HELB	C22orf15
ARID4B	HHEX	C2CD4D-AS1
ARID5B	HIST1H1A	C2CD5
ARIH2OS	HIST1H1B	C2orf40
ARL10	HIST1H1C	C3
ARL13B	HIST1H1D	C4orf36
ARL15	HIST1H1E	C4orf48
ARL2BP	HIST1H1T	C5orf49
ARL4A	HIST1H2AA	C6orf132
ARL4D	HIST1H2AB	C8G
ARL5B	HIST1H2AC	C8orf58
ARL6IP5	HIST1H2AD	C8orf82
ARMC12	HIST1H2AE	C9orf129
ARMC4P1	HIST1H2AG	C9orf43
ARMC9	HIST1H2AH	CA11
ARMCX3	HIST1H2AI	CA5BP1
ARMCX4	HIST1H2AJ	CA7
ARMT1	HIST1H2AK	CABLES1
ARNT	HIST1H2AL	CACNA1A
ARNT2	HIST1H2AM	CACNA1B
ARPC2	HIST1H2BA	CACNA1C-AS2
ARPC5	HIST1H2BB	CACNA1G
ARPIN	HIST1H2BC	CACNG7
ARR3	HIST1H2BD	CACNG8
ARSB	HIST1H2BE	CALCR
ARSG	HIST1H2BF	CALML6
ART1	HIST1H2BG	CALN1
ASAP1	HIST1H2BH	CALR
ASAP2	HIST1H2BI	CAMK2N2
ASAP3	HIST1H2BJ	CAMKV
ASB1	HIST1H2BK	CAMSAP3
ASB3	HIST1H2BL	CAMTA1-DT
ASB4	HIST1H2BM	CAPN1
ASB8	HIST1H2BN	CAPN11
ASCC2	HIST1H2BO	CAPN12
ASIC1	HIST1H3A	CAPN13
ASIC3	HIST1H3B	CAPN15
ASNS	HIST1H3C	CARD10
ASPA	HIST1H3D	CARD11
ASPH	HIST1H3E	CARHSP1
ASXL1	HIST1H3F	CARMIL2
ASXL3	HIST1H3G	CARNMT1
ATAD1	HIST1H3H	CASKIN2
ATAD2	HIST1H3I	CASP3
ATAT1	HIST1H3J	CASP6
ATE1-AS1	HIST1H4A	CASP9
ATF2	HIST1H4B	CASQ1
ATF3	HIST1H4C	CATSPER3
ATF7	HIST1H4D	CAVIN3
ATF7IP2	HIST1H4E	CBLN1
ATG10	HIST1H4F	CBR1
ATG12	HIST1H4H	CBSL
ATG16L1	HIST1H4I	CBWD1
ATG16L2	HIST1H4J	CBWD2
ATG9B	HIST1H4K	CBWD3
ATL3	HIST1H4L	CBWD5
ATMIN	HIST2H2AA3	CBX2
ATN1	HIST2H2AA4	CCBE1
ATP10D	HIST2H2AB	CCDC107
ATP1B2	HIST2H2AC	CCDC120
ATP23	HIST2H2BE	CCDC141
ATP2A1	HIST2H2BF	CCDC144NL-AS1
ATP2B1	HIST2H3A	CCDC177
ATP2B1-AS1	HIST2H3C	CCDC24
ATP5F1E	HIST2H3D	CCDC84
ATP5MC2	HIST2H3PS2	CCDC86
ATP5MD	HIST2H4A	CCDC87
ATP5ME	HIST2H4B	CCDC88B
ATP5MPL	HIST3H2A	CCDC92B
ATP5PB	HIST3H2BB	CCK
ATP5PD	HIST3H3	CCKBR
ATP5PF	HIST4H4	CCM2L
ATP6AP1	HPGD	CCNI2
ATP6V1E2	HRASLS5	CCNJL
ATP6V1FNB	HRK	CCNQ
ATP6V1H	HSH2D	CCNT2-AS1
ATP7A	HSPA2	CCNYL1
ATP8A1	HSPB2	CCT6P1
ATP8B2	HTR1D	CCZ1B
ATP9A	HTR3A	CD164L2
ATRNL1	HYKK	CD24
ATXN1	IBA57-DT	CD3EAP
ATXN1L	ID1	CD40
ATXN2	ID4	CD59
ATXN2L	IFI35	CD74
ATXN7	IGF2BP3	CD82
AURKAP1	IGFBP3	CD9
AVIL	IKZF2	CDC14B
AVL9	IKZF3	CDC20
AXIN2	IL12RB2	CDC25A
AZIN1-AS1	IL18	CDC26
AZIN2	IL1RAPL2	CDC42BPG
AZU1	INSR	CDC42EP2
B2M	IQGAP1	CDC42EP3
B3GAT3	IRX1	CDCA5
B3GLCT	IRX2	CDH4
B3GNT5	IZUMO2	CDIPT
B4GALT1	JAKMIP2-AS1	CDK16
BAALC	JMJD1C	CDK2AP1
BABAM2	KANTR	CDK2AP2
BACE1	KATNAL2	CDO1
BACH1	KBTBD3	CDRT15
BAG2	KCNA6	CDRT15P1
BAHCC1	KCNG3	CDS1
BAIAP2	KCNQ1OT1	CEBPA
BAIAP2-DT	KDM5B	CEBPB
BAMBI	KDM6A	CELF5
BANCR	KHDC3L	CEND1
BARX2	KIAA0825	CENPM
BASP1	KIAA1107	CENPVL3
BATF3	KIAA1549L	CENPX
BAZ1A	KIAA1586	CEP170B
BAZ1B	KIF5C	CES1
BBIP1	KIT	CFAP157
BBOF1	KIZ	CFAP46
BBS1	KLF7	CFAP69
BBS2	KLHDC8A	CFL1
BBS4	KLHL11	CGN
BBS5	KLHL24	CHCHD6
BBS7	KLK5	CHDH
BCAR3	KLK7	CHGA
BCAS3	KMT2A	CHGB
BCL2	KMT2E-AS1	CHKA
BCL2A1	KNL1	CHMP6
BCL2L2	KRBA2	CHORDC1
BCL3	KRBOX1	CHPF
BCL7A	KRTDAP	CHRAC1
BCL7C	LAMA2	CHRDL1
BCORL1	LAMB3	CHRNA3
BCRP3	LAMC2	CHRNB1
BDH2	LAYN	CHRNB2
BDNF-AS	LDHD	CHRNB4
BEND3P3	LGALS12	CHST1
BEND5	LGR4	CHST12
BEND7	LHX5	CHST13
BHLHE22	LHX5-AS1	CHST4
BHLHE40	LIN28B-AS1	CHST7
BHLHE40-AS1	LIN7C	CHST8
BHLHE41	LINC00189	CIB2
BHMT	LINC00235	CILP2
BICD2	LINC00237	CISD2
BIN1	LINC00312	CISD3
BIRC2	LINC00337	CITED4
BIVM	LINC00449	CKMT1B
BLACAT1	LINC00648	CKS1B
BLOC1S6	LINC01194	CLC
BLZF1	LINC01415	CLCN1
BMI1	LINC01515	CLCN7
BMP1	LINC01715	CLDN11
BMP2	LINC01833	CLDN3
BMP2K	LINC01836	CLDN4
BMP3	LINC01844	CLDN6
BMP6	LINC01950	CLDN7
BMP7	LINC01952	CLDN9
BMPER	LINC02308	CLEC11A
BMPR1B	LINC02387	CLMP
BMPR2	LINC02473	CLN6
BMS1P20	LINC02478	CLN8
BMX	LINC02550	CLPTM1
BNC1	LITAF	CLPTM1L
BNIP1	LIX1	CLYBL-AS2
BOC	LMCD1-AS1	CMAS
BOD1L1	LMOD1	CMTM8
BORCS7	LNX1	CNDP2
BRD2	LOC100128885	CNKSR1
BRD7	LOC100128966	CNN2
BRSK1	LOC100131496	CNNM3
BTAF1	LOC100133050	CNNM3-DT
BTBD1	LOC100506100	CNPY3
BTBD19	LOC100507250	CNTN2
BTG1	LOC100507377	COA3
BTG2	LOC100507554	COL16A1
BTG3	LOC100631378	COL18A1
BTG3-AS1	LOC100996662	COL23A1
BTK	LOC100996756	COL9A1
BTLA	LOC101926905	COL9A3
BTN2A1	LOC101927019	COLEC11
BTN2A2	LOC101927330	COMMD4
BTN2A3P	LOC101927418	COMMD5
BTN3A3	LOC101927468	COMMD7
BTNL9	LOC101927478	COMTD1
BVES	LOC101927730	COQ2
BZW2	LOC101927898	CORO1B
C11orf49	LOC101927913	CORO2A
C11orf54	LOC101927915	COX14
C11orf96	LOC101928042	COX16
C12orf4	LOC101928123	CPLX1
C12orf75	LOC101928254	CPNE7
C12orf76	LOC101928817	CPPED1
C14orf132	LOC101928943	CPTP
C15orf40	LOC101929021	CPZ
C15orf41	LOC101929054	CRACR2A
C16orf46	LOC101929188	CRB3
C16orf58	LOC101929208	CRELD2
C16orf70	LOC101929305	CRIM1-DT
C16orf78	LOC101929343	CRIP3
C16orf86	LOC101929798	CRISPLD2
C16orf87	LOC102031319	CRLF1
C16orf95	LOC102546229	CRTAC1
C17orf97	LOC102724262	CRYBG2
C18orf65	LOC102724273	CRYGD
C19orf57	LOC102724491	CRYZL2P
C19orf67	LOC102724670	CSKMT
C1orf159	LOC102725254	CSNK1E
C1orf162	LOC105369250	CST6
C1orf43	LOC105369474	CTAGE4
C1orf50	LOC105369632	CTAGE8
C1orf53	LOC105369669	CTB-178M22.2
C1QL4	LOC105369787	CTB-1I21.1
C1QTNF6	LOC105369877	CTBP1-AS
C1RL	LOC105370042	CTBP2
C1RL-AS1	LOC105370227	CTCF
C20orf96	LOC105370526	CTD-2297D10.2
C21orf58	LOC105370617	CTDP1
C22orf23	LOC105370790	CTNND1
C22orf24	LOC105371067	CTSD
C22orf39	LOC105371231	CTSH
C22orf46	LOC105371619	CTSK
C2CD4A	LOC105371620	CTSLP2
C2CD4B	LOC105371648	CTU1
C2orf48	LOC105371687	CTXN1
C2orf49	LOC105371723	CUX2
C2orf72	LOC105372116	CXCL1
C2orf74	LOC105372118	CXCL12
C2orf80	LOC105372250	CXCL2
C2orf92	LOC105372300	CXCL3
C3orf18	LOC105372394	CXCL6
C3orf52	LOC105372471	CXXC5
C3orf70	LOC105372588	CXXC5-AS1
C3orf80	LOC105372906	CYB561
C4orf3	LOC105373154	CYB561A3
C4orf33	LOC105373467	CYB561D2
C4orf51	LOC105373759	CYB5A
C5	LOC105373868	CYB5R2
C5orf24	LOC105373902	CYBA
C5orf30	LOC105373924	CYCS
C5orf51	LOC105374069	CYGB
C5orf52	LOC105374101	CYP2A13
C5orf66	LOC105374153	CYP2B6
C6orf163	LOC105374264	CYP2J2
C6orf48	LOC105374489	CYP2S1
C6orf89	LOC105374814	CYP4F22
C7orf31	LOC105374815	D21S2088E
C8orf37	LOC105374852	DAG1
C8orf48	LOC105374935	DAGLA
C9orf50	LOC105375101	DANCR
C9orf72	LOC105375423	DAPK3
C9orf85	LOC105375536	DARS2
CA12	LOC105375633	DAZAP1
CA13	LOC105375744	DBN1
CA2	LOC105375816	DBNDD2
CA3-AS1	LOC105375817	DBP
CA8	LOC105376076	DCAF12L1
CA9	LOC105376127	DDR1
CACHD1	LOC105376171	DDRGK1
CACNA1C	LOC105376271	DDT
CACNA2D1	LOC105376287	DDX11L2
CACNA2D2	LOC105376326	DDX39A
CACNB2	LOC105376976	DDX39B
CACNB3	LOC105377289	DDX54
CACNB4	LOC105377329	DEDD2
CADM4	LOC105377549	DENND1C
CADPS	LOC105377616	DENND5B-AS1
CAHM	LOC105377849	DERL2
CALCA	LOC105377986	DERL3
CALCB	LOC105378218	DFFB
CALCOCO1	LOC105378687	DGCR2
CALCOCO2	LOC105378779	DGCR5
CALD1	LOC105378814	DGCR6L
CALHM2	LOC105378915	DGKK
CALML4	LOC105378991	DGKZ
CALU	LOC105379133	DGUOK-AS1
CAMK1	LOC105379283	DHRS13
CAMK1D	LOC105379362	DHRS7
CAMK2D	LOC105379574	DHX34
CAMK2N1	LOC105379839	DHX37
CAMKK2	LOC107984244	DIDO1
CAMLG	LOC107984438	DIRAS1
CAMSAP1	LOC107984529	DISP3
CAMTA2	LOC107984617	DKK3
CAND2	LOC107984622	DLEU7
CAP2	LOC107984760	DLG5-AS1
CAPN2	LOC107984948	DLGAP1-AS2
CAPN7	LOC107984974	DLGAP3
CAPNS1	LOC107985027	DM1-AS
CAPRIN2	LOC107985037	DMKN
CAPS	LOC107985050	DNAAF2
CAPS2	LOC107985203	DNAAF3
CARD8	LOC107985250	DNAJB1
CARMIL3	LOC107985259	DNAJB12
CASC15	LOC107985342	DNAJB6
CASKIN1	LOC107985346	DNAJC5
CASP7	LOC107985416	DND1
CAST	LOC107985554	DNER
CASTOR1	LOC107985564	DNLZ
CASTOR3	LOC107985573	DNMT3A
CAT	LOC107985648	DNPEP
CAV1	LOC107985653	DOC2GP
CAV2	LOC107985678	DOK3
CAVIN2	LOC107985733	DOLK
CBARP	LOC107985961	DOLPP1
CBFA2T2	LOC107986007	DPAGT1
CBFB	LOC107986009	DPEP1
CBLN2	LOC107986188	DPF1
CBR3	LOC107986293	DPF2
CBR3-AS1	LOC107986586	DPH2
CBR4	LOC107986700	DPH3P1
CBX3P2	LOC107986709	DPP3
CBX4	LOC107986810	DPP9
CBX8	LOC107986822	DPPA4
CCDC102A	LOC107986856	DPY19L2
CCDC113	LOC107987087	DPYSL4
CCDC114	LOC107987166	DRAM1
CCDC122	LOC107987208	DRAP1
CCDC125	LOC112267871	DSCC1
CCDC14	LOC112267971	DSG2
CCDC144B	LOC112268149	DTD2
CCDC146	LOC112268190	DTX1
CCDC150	LOC112268195	DTX2
CCDC159	LOC112268274	DTX2P1-UPK3BP1-PMS2P11
CCDC160	LOC150051	DTX4
CCDC162P	LOC284581	DTYMK
CCDC167	LOC285500	DUSP16
CCDC174	LOC340512	DUSP2
CCDC18-AS1	LOC440173	DUSP23
CCDC183	LOC440864	DUSP5
CCDC184	LOC441666	DYDC2
CCDC188	LOC646652	DYRK1B
CCDC191	LOC653080	DYSF
CCDC3	LOC653513	DZANK1
CCDC32	LOC653653	E2F8
CCDC33	LOC728739	EBPL
CCDC34	LOC729966	ECHS1
CCDC50	LOC731157	ECPAS
CCDC54	LPAR3	ECSCR
CCDC57	LPAR4	ECSIT
CCDC59	LRRC2	EDARADD
CCDC61	LRRC37A6P	EDEM2
CCDC65	LRRC8C	EEF2KMT
CCDC68	LUZP2	EGFL7
CCDC80	LYPD5	EGFR
CCDC81	M1AP	EHD2
CCDC82	MACC1	EHD3
CCDC85A	MAEL	EHD4
CCDC92	MAGEB1	EHMT2
CCDC93	MAGEB2	EIF1AX
CCER2	MAGED4B	EIF2S3
CCL20	MAGEE2	EIF3C
CCL22	MAGI2	EIF4E
CCL3	MAP2K6	EIF4EBP1
CCL3L3	MAPK10	EIF4EBP3
CCN1	MAST4-AS1	EIF4H
CCN2	MB	EIF5A
CCN3	MCF2L2	ELAC2
CCN4	MED14	ELOVL4
CCNB1IP1	MEG3	ELOVL7
CCND1	MEG8	EMC10
CCND2-AS1	MEG9	EMC4
CCNE2	MEGF10	EMC6
CCNG2	MEIOB	EMC9
CCNH	METTL27	EME2
CCNL1	MGA	EMG1
CCNL2	MGARP	ENDOG
CCNO	MICB	ENHO
CCP110	MIMT1	ENSA
CCPG1	MIR1185-1	ENTPD2
CCSER2	MIR1185-2	EPAS1
CCT6B	MIR1193	EPCAM
CCZ1P-OR7E38P	MIR1197	EPDR1
CD109	MIR1204	EPHA1
CD177	MIR124-2	EPHA8
CD1D	MIR124-2HG	EPHB4
CD27-AS1	MIR1255B2	EPHB6
CD36	MIR1269B	EPHX1
CD37	MIR1278	EPHX3
CD44	MIR1283-1	EPHX4
CD47	MIR1296	EPN3
CD48	MIR1297	EPS8L1
CD55	MIR130A	EPS8L2
CD58	MIR134	ERBB2
CD68	MIR135A2	ERBB3
CD70	MIR135B	ERRFI1
CD81-AS1	MIR138-1	ERVMER34-1
CD83	MIR1468	ESPN
CD99	MIR154	ESRG
CD99L2	MIR183	ESRP2
CD99P1	MIR18B	ETV6
CDADC1	MIR191	EVI5L
CDC14A	MIR1913	EXOSC1
CDC20B	MIR193BHG	EXOSC4
CDC27	MIR197	EXOSC5
CDC37	MIR1972-1	EXT2
CDC45	MIR1972-2	EXTL3
CDCP1	MIR199A1	EZR
CDH10	MIR19B2	F11R
CDH11	MIR200CHG	FAAH
CDH12	MIR205	FABP6
CDH13	MIR205HG	FADD
CDH18	MIR210	FADS3
CDH19	MIR2116	FAHD2B
CDH2	MIR298	FAM102A
CDH20	MIR299	FAM110A
CDH24	MIR300	FAM110C
CDH6	MIR301A	FAM110D
CDH7	MIR301B	FAM117A
CDH8	MIR302A	FAM117B
CDHR1	MIR302C	FAM118B
CDK10	MIR302CHG	FAM124A
CDK17	MIR302D	FAM124B
CDK19	MIR30C1	FAM131B
CDK2	MIR30E	FAM136A
CDK20	MIR3124	FAM155B
CDK5RAP2	MIR3126	FAM156B
CDK5RAP3	MIR3127	FAM157A
CDK8	MIR3134	FAM157B
CDKL3	MIR3136	FAM157C
CDKN1A	MIR3138	FAM173A
CDKN1C	MIR3140	FAM174B
CDKN2A	MIR3143	FAM189A2
CDKN2B	MIR3146	FAM220CP
CDKN2C	MIR3153	FAM222B
CDKN2D	MIR3162	FAM230G
CDNF	MIR3175	FAM241B
CDRT15P2	MIR3177	FAM3C
CDX1	MIR3189	FAM45A
CDX2	MIR3193	FAM57A
CEACAM19	MIR323A	FAM57B
CEBPB-AS1	MIR323B	FAM78A
CELF2	MIR329-1	FAM83D
CELSR3	MIR329-2	FAM83E
CEMIP	MIR330	FAM83F
CEMIP2	MIR335	FAM83G
CENPA	MIR3677	FAM83H
CENPH	MIR3684	FAM83H-AS1
CENPJ	MIR369	FAM98A
CENPP	MIR370	FANCF
CENPS	MIR371A	FAR2P2
CEP112	MIR372	FARSA
CEP126	MIR373	FBL
CEP128	MIR374A	FBLIM1
CEP135	MIR376A1	FBP1
CEP152	MIR376A2	FBXL15
CEP162	MIR376B	FBXL16
CEP19	MIR376C	FBXL6
CEP250	MIR377	FBXO2
CEP290	MIR380	FBXO25
CEP41	MIR381	FBXO27
CEP55	MIR381HG	FBXO41
CEP57L1	MIR382	FBXO44
CEP63	MIR3941	FBXW4P1
CEP72	MIR3945	FBXW5
CEP83	MIR409	FCHO1
CEP85	MIR410	FCRL5
CEP85L	MIR411	FDX1
CEP95	MIR412	FDX2
CER1	MIR423	FDXACB1
CERCAM	MIR425	FECH
CERS1	MIR4254	FEM1A
CERS6	MIR4256	FGF12-AS2
CES2	MIR4296	FGF13
CES4A	MIR4305	FGF19
CETN2	MIR4434	FGF22
CETN3	MIR4450	FGFBP3
CETN4P	MIR4466	FGFR1
CFAP20	MIR4470	FGFR4
CFAP206	MIR4473	FHDC1
CFAP298	MIR4481	FKBP11
CFAP36	MIR450A2	FKBP4
CFAP44	MIR452	FKBPL
CFAP45	MIR4520-1	FKRP
CFAP53	MIR4522	FLICR
CFAP58-DT	MIR4650-2	FLII
CFAP77	MIR4666A	FLJ30901
CFDP1	MIR4677	FLJ45513
CFH	MIR4678	FLVCR1
CFL2	MIR4710	FMNL1
CFLAR	MIR4720	FNTB
CGA	MIR4727	FOXA3
CH17-340M24.3	MIR4735	FOXB2
CH25H	MIR4748	FOXD3
CHAT	MIR4755	FOXD3-AS1
CHD2	MIR4781	FOXH1
CHD3	MIR485	FOXJ1
CHD7	MIR487A	FOXM1
CHD9	MIR487B	FOXN3-AS1
CHMP4C	MIR491	FOXO1
CHMP5	MIR493	FOXO4
CHN2	MIR494	FPGS
CHST11	MIR495	FSD1
CHST2	MIR496	FSTL4
CHST3	MIR4999	FTH1
CHST5	MIR500A	FUCA1
CHURC1	MIR5087	FUT9
CIAO2B	MIR5091	FXN
CIAPIN1	MIR515-1	FXYD7
CIC	MIR5188	FZD7
CIDEB	MIR5192	G6PC3
CIR1	MIR519B	GABBR2
CISH	MIR519C	GABRA5
CIT	MIR519D	GABRB3
CITED1	MIR520A	GABRD
CKB	MIR520G	GABRP
CKLF	MIR521-2	GAD2
CKMT2	MIR526A1	GADD45GIP1
CKMT2-AS1	MIR539	GAL
CLASP1	MIR541	GAL3ST1
CLASRP	MIR544A	GAL3ST3
CLBA1	MIR544B	GALK1
CLCC1	MIR545	GALNT14
CLCF1	MIR548AH	GALNT7
CLCN3	MIR548AQ	GALNT9
CLCN6	MIR548O2	GAPLINC
CLDN15	MIR548U	GAREM2
CLDN16	MIR5582	GAS6
CLDND2	MIR561	GATD3A
CLEC16A	MIR5687	GATD3B
CLEC1A	MIR569	GBGT1
CLEC2D	MIR5692C2	GCDH
CLEC4A	MIR5706	GCHFR
CLGN	MIR576	GCLC
CLHC1	MIR593	GCLM
CLIC6	MIR605	GCSHP3
CLIP1	MIR6075	GDA
CLK2P1	MIR6077	GDAP1
CLK3	MIR6079	GDPGP1
CLSTN1	MIR616	GEMIN4
CLUAP1	MIR645	GEMIN7-AS1
CLVS2	MIR6505	GET4
CLYBL	MIR654	GFPT2
CMBL	MIR655	GFRA2
CMC2	MIR656	GFY
CMIP	MIR659	GGT1
CMKLR1	MIR668	GID8
CMPK2	MIR6754	GINS1
CMSS1	MIR6873	GJA4
CMTM1	MIR6885	GLB1L2
CMTM3	MIR7-3	GLB1L3
CMTM4	MIR758	GLI1
CNIH3	MIR765	GLI2
CNKSR3	MIR7845	GLIDR
CNOT1	MIR7854	GLIPR1L1
CNOT6L	MIR8082	GLMN
CNOT8	MIR8087	GLS2
CNPY1	MIR889	GLT1D1
CNRIP1	MIR933	GLYATL2
CNTFR	MIR942	GMPPA
CNTNAP1	MIR98	GMPPB
CNTNAP2	MITF	GNA11
CNTNAP4	MKRN3	GNA14
CNTNAP5	MLN	GNA15
CNTRL	MMP24	GNB5
CNTROB	MRO	GNG13
COA5	MRPS30-DT	GNG3
COG3	MRVI1	GNG4
COG4	MTMR7	GNG7
COG6	MTMR8	GNPDA1
COG7	MTOR-AS1	GNPDA2
COL10A1	MTRNR2L2	GOLGA2P7
COL11A1	MTRNR2L8	GOLGA6C
COL17A1	MYLPF	GOLGA6L9
COL1A1	MYO3A	GOLPH3L
COL1A2	MYO5B	GOLT1A
COL21A1	MYOZ1	GORAB-AS1
COL25A1	N4BP2	GPC4
COL27A1	NAALAD2	GPR143
COL2A1	NAP1L6	GPR160
COL3A1	NAPSB	GPR50
COL4A1	NCCRP1	GPR63
COL4A2	NEB	GPR89A
COL4A5	NECAB1	GPR89B
COL5A1	NFE2	GPRIN1
COL5A1-AS1	NKAPL	GPS2
COL5A2	NLRP4	GPX1
COL6A1	NLRP7	GPX3
COL6A2	NMNAT2	GRAMD2B
COL6A3	NOS1	GRIA4
COL6A4P2	NOS2	GRIK2
COL7A1	NOTCH2NLR	GRIK4
COL8A1	NPAT	GRIK5
COL9A2	NPY	GRIN2D
COLEC12	NRADDP	GRIN3B
COLGALT1	NRK	GRM4
COLGALT2	NRXN1	GRPEL2-AS1
COLQ	NSUN7	GRTP1
COMMD3	NUAK2	GRTP1-AS1
COMMD8	NUDT16P1	GRWD1
COMP	NUPR2	GS1-24F4.2
COPA	OCLNP1	GSDMD
COPB1	OLFML3	GSTM1
COPB2	OLIG2	GTF2H2
COPG2IT1	OLIG3	GTF2H2B
COPS2	OMA1	GTF2I
COPZ1	OR3A2	GTF2IP4
COPZ2	OTX2	GTF2IRD2
COQ9	P2RX2	GTF2IRD2B
CORO1C	PACERR	GTF3C6
CORO2B	PADI3	GTPBP3
CORO6	PAH	GTPBP6
CORO7	PAIP2B	GULP1
COX19	PAK3	GYG1
COX4I1	PAMR1	GYG2
COX6B1	PAPLN	GZMM
COX6C	PAPPA2	H2AFX
COX7B	PARD6B	H2AFZ
CPE	PARGP1	HAP1
CPEB1-AS1	PARP14	HAPLN3
CPEB2	PARP9	HAPLN4
CPLANE1	PATJ	HAS3
CPM	PAX6	HAUS7
CPNE2	PCDH20	HBA2
CPNE4	PCDHA1	HBQ1
CPNE5	PCDHA3	HCFC1
CPNE8	PCDHA6	HCLS1
CPQ	PCDHAC1	HCN2
CPS1	PCDHB3	HCN4
CPT1A	PCDHGA12	HCST
CPXM1	PCDHGA2	HDAC7
CRABP2	PCP4L1	HDHD3
CRAMP1	PDE3A	HECW1
CRAT	PDK3	HERC2P10
CRB1	PDLIM3	HERC2P3
CRB2	PDYN	HERC2P9
CREB3L1	PEG3	HES3
CREB3L2	PF4	HESX1
CREB5	PGA5	HEXIM1
CREG1	PGAM4	HGH1
CRELD1	PHACTR2	HIKESHI
CRHBP	PHF3	HINFP
CRIP1	PHOX2A	HLA-A
CRIP2	PIWIL3	HLA-C
CRIPAK	PKP1	HLA-DPA1
CRISPLD1	PLA2G2A	HLA-DPB1
CRNDE	PLA2G7	HLA-DPB2
CROT	PLCG1-AS1	HLA-DQA1
CRSP8P	PLCL2	HLA-DQB1
CRTC3	PLEKHB1	HLA-DQB1-AS1
CRYBA4	PLPP1	HLA-F
CRYBB1	PNCK	HLA-G
CRYGS	PNRC1	HM13
CRYM-AS1	POMK	HMBS
CRYZ	PON3	HMCN2
CRYZL1	POU2F3	HMGA1
CSAD	POU3F4	HMGB1
CSDC2	PPM1N	HMGB3
CSF1	PPP1R27	HMGN1
CSGALNACT2	PPP1R9A	HMGN2
CSK	PREX2	HMMR-AS1
CSNK1A1L	PRKAA2	HMOX1
CSNK1G1	PRKCB	HMX2
CSNK2A2	PRKCH	HNF1A
CSNK2A3	PRKG2	HNRNPA1
CSPG4	PRODH	HNRNPA1P10
CSRNP3	PRORSD1P	HNRNPAB
CST1	PROX1	HOGA1
CST2	PRR15	HOOK2
CST3	PRRG4	HPRT1
CSTF2	PRSS21	HPS6
CTBS	PRUNE2	HRH3
CTC-338M12.4	PTAR1	HS3ST2
CTCFL	PTGDS	HS3ST4
CTDSP1	PWAR5	HS6ST1
CTF1	PWARSN	HSD11B2
CTIF	PWRN3	HSD17B12
CTNNA3	PWWP3B	HSD3B7
CTNND2	RAB3B	HSPA1B
CTSB	RABGAP1L	HSPA1L
CUBN	RAD21-AS1	HSPA5
CUEDC1	RADX	HSPBP1
CUEDC2	RAG1	HSPE1-MOB4
CUL7	RANBP2	HTR7P1
CUL9	RAPGEF5	HUNK
CUTALP	RARRES3	HYOU1
CWC27	RASGRF2	ICAM3
CX3CL1	RB1CC1	ICMT
CXCL14	RBM27	IFITM2
CXCL8	RBP7	IFRD2
CXCR4	RC3H1	IFT20
CXorf40A	RHOXF1-AS1	IFT27
CXXC4	RICTOR	IGFBP4
CYB5B	RIF1	IGFL4
CYFIP1	RIIAD1	IGLON5
CYP1A1	RMRP	IGSF21
CYP1B1	RMST	IGSF5
CYP24A1	RN7SK	IGSF9
CYP26A1	RN7SL3	IGSF9B
CYP26B1	RNA45SN1	IKBKE
CYP26C1	RNA45SN2	IKBKG
CYP27A1	RNA45SN3	IL17C
CYP2R1	RNF138P1	IL17RA
CYP4V2	RNF144B	IL17RB
CYP7B1	RNF180	IL17RC
CYS1	RNU1-1	IL17RE
CYTH1	RNU1-2	IL20RA
CYTH2	RNU1-3	IL2RB
CYTL1	RNU1-4	IL4R
CYTOR	RNU12	ILK
D2HGDH	RNU2-1	IMP3
DAAM1	RNU4ATAC	IMP4
DAAM2	RNU5A-1	IMPA2
DAB1	RNU5B-1	INAVA
DAB2	RNU5D-1	INE1
DACH1	RNU5E-1	ING5
DACH2	RNU5F-1	INKA1
DACT1	RNU6-1	INPP5J
DACT3	RNU6-2	INPP5K
DAPK1	RNU6-8	INSYN1
DAPL1	RNU6-9	INSYN1-AS1
DAZAP2	RNU6ATAC	INTS5
DBH-AS1	RNVU1-1	IPO13
DBNDD1	RNVU1-11	IPW
DCAF10	RNVU1-14	IQSEC2
DCAF16	RNVU1-17	IRF2BP1
DCAF5	RNVU1-18	IRF7
DCAF7	RNVU1-19	ISCA1
DCHS1	RNVU1-3	ISG20
DCLK2	RNVU1-4	ITGA3
DCLRE1B	RNVU1-6	ITGA7
DCN	RNVU1-7	ITIH5
DCP1A	RNVU1-8	ITM2C
DCST1-AS1	RNY1	ITPK1
DCST2	RNY3	ITPR3
DCTN2	RNY4	IVD
DCTN3	RO60	JADE2
DCTN4	RPL10L	JADE3
DCTN6	RPS29	JARID2
DDAH1	RTBDN	JMJD8
DDAH2	RTL1	JPH3
DDB2	S100B	JPX
DDHD1	SAMD12	JTB
DDHD2	SAMD12-AS1	JUP
DDIAS	SAMHD1	KANK3
DDIT3	SBK3	KAT7
DDIT4L	SCARNA1	KBTBD4
DDN	SCARNA10	KCNC3
DDX19A	SCARNA12	KCNC4
DDX19B	SCARNA14	KCND1
DDX24	SCARNA17	KCNE3
DDX3Y	SCARNA18	KCNE5
DDX46	SCARNA18B	KCNF1
DDX51	SCARNA2	KCNJ11
DECR1	SCARNA20	KCNK12
DEF6	SCARNA21	KCNK13
DENND1B	SCARNA22	KCNK15-AS1
DENND2A	SCARNA23	KCNK17
DENND3	SCARNA28	KCNK2
DENND5A	SCARNA4	KCNK5
DENND5B	SCARNA5	KCNQ1
DENND6B	SCARNA6	KCNQ2
DEPDC1-AS1	SCARNA7	KCNQ4
DEPDC5	SCARNA9	KCTD8
DEPDC7	SCARNA9L	KDF1
DERA	SCN1A	KDM8
DES	SCN4B	KEAP1
DFFA	SCN9A	KHDRBS2
DGKD	SCNN1G	KHK
DGKG	SDAD1P1	KIF1A
DGKH	SELENOP	KIF1BP
DHFR2	SEMA3D	KIF26A
DHODH	SEMA5A	KIRREL2
DHRS1	SERTM2	KISS1R
DHRS2	SESN3	KIZ-AS1
DHRS4-AS1	SHD	KLC2
DHTKD1	SIRT4	KLC3
DHX16	SLC1A1	KLHDC7A
DHX32	SLC2A1-AS1	KLHDC9
DHX36	SLC2A12	KLHL21
DHX38	SLC39A10	KLHL23
DIAPH3	SLC44A3	KLHL25
DICER1-AS1	SLC44A3-AS1	KLK1
DIO3	SLC4A8	KLRG2
DIO3OS	SLC5A5	KPTN
DIP2A	SLC7A3	KREMEN2
DIP2A-IT1	SLC7A5P2	KRT18
DIP2C	SLC8A1	KRT7
DIPK1A	SLFN12	KRT8
DIPK2A	SLFN13	KRTCAP3
DIRAS2	SLITRK3	L1CAM
DIRAS3	SLITRK4	L3MBTL2
DIRC1	SLX4IP	LAD1
DIRC3	SMA4	LAGE3
DIRC3-AS1	SMA5	LAMC3
DIS3	SMAD2	LANCL2
DIS3L2	SMARCA5-AS1	LARGE2
DKK1	SMC5-AS1	LASP1
DKK2	SMG1P3	LAT2
DKK4	SMG1P5	LCK
DLC1	SMG1P6	LCP1
DLG1	SMIM10L2A	LDOC1
DLG2	SMIM24	LEAP2
DLGAP4	SMTNL2	LGALS14
DLL1	SNAP91	LGALS3BP
DLL3	SNCAIP	LHB
DLSTP1	SNHG16	LHFPL2
DLX1	SNORA101B	LHFPL4
DLX2	SNORA11B	LIMD2
DMC1	SNORA11E	LIMK1
DMD	SNORA12	LINC00115
DMPK	SNORA14A	LINC00159
DMTN	SNORA15B-1	LINC00242
DMWD	SNORA16A	LINC00428
DMXL2	SNORA19	LINC00431
DNAH10	SNORA21	LINC00458
DNAH11	SNORA21B	LINC00545
DNAJA1P5	SNORA22	LINC00599
DNAJC1	SNORA22B	LINC00623
DNAJC12	SNORA22C	LINC00665
DNAJC22	SNORA23	LINC00678
DNAJC27	SNORA24	LINC00698
DNAJC4	SNORA28	LINC00707
DNAJC6	SNORA2B	LINC00863
DNALI1	SNORA30	LINC01001
DNASE1	SNORA36C	LINC01002
DNASE1L1	SNORA37	LINC01006
DNASE1L2	SNORA38	LINC01090
DNHD1	SNORA38B	LINC01097
DNM1	SNORA40B	LINC01108
DNM1L	SNORA41	LINC01145
DNM3	SNORA46	LINC01176
DNM3OS	SNORA47	LINC01234
DNTTIP2	SNORA48	LINC01311
DOC2B	SNORA49	LINC01315
DOCK1	SNORA50A	LINC01341
DOCK10	SNORA50B	LINC01355
DOCK11	SNORA50C	LINC01372
DOCK4	SNORA53	LINC01426
DOCK6	SNORA54	LINC01484
DOCK7	SNORA58B	LINC01487
DOK4	SNORA59A	LINC01535
DOK5	SNORA5A	LINC01668
DOK6	SNORA5C	LINC01770
DOP1B	SNORA63	LINC01806
DOT1L	SNORA63D	LINC01881
DPCD	SNORA64	LINC01901
DPH5	SNORA68	LINC01918
DPM3	SNORA70B	LINC01970
DPP4	SNORA71A	LINC01980
DPP8	SNORA71C	LINC02121
DPY19L1	SNORA71D	LINC02188
DPY19L1P1	SNORA73A	LINC02195
DPY19L1P2	SNORA73B	LINC02210
DPY19L4	SNORA74A	LINC02211
DROSHA	SNORA74B	LINC02253
DRP2	SNORA74C-2	LINC02449
DSP	SNORA74D	LINC02520
DST	SNORA75	LINC02527
DTNBP1	SNORA79	LINC02552
DTWD1	SNORA79B	LINC02587
DTWD2	SNORA7B	LINGO1
DUBR	SNORA80A	LINP1
DUSP1	SNORA80D	LL21NC02-21A1.1
DUSP12	SNORA80E	LLGL1
DUSP15	SNORA87	LLGL2
DUSP19	SNORA90	LMBRD1
DUSP26	SNORA91	LMNTD2
DUSP3	SNORA93	LMO3
DUSP4	SNORA94	LMTK3
DUSP5P1	SNORA95	LNCPRESS1
DUSP6	SNORD10	LOC100049716
DUSP8	SNORD103A	LOC100126447
DVL2	SNORD103B	LOC100128340
DVL3	SNORD103C	LOC100128398
DXO	SNORD11	LOC100128770
DYNC1H1	SNORD111B	LOC100129083
DYNC1I1	SNORD112	LOC100130238
DYNC1I2	SNORD113-1	LOC100130548
DYNC1LI2	SNORD113-2	LOC100130698
DYNC2LI1	SNORD113-3	LOC100130899
DYNLT1	SNORD113-4	LOC100132062
DYNLT3	SNORD113-5	LOC100132215
DYRK3	SNORD113-6	LOC100134317
DZIP1	SNORD113-7	LOC100134368
DZIP1L	SNORD113-8	LOC100134868
E2F2	SNORD113-9	LOC100287175
EBF2	SNORD114-1	LOC100287497
EBF3	SNORD114-10	LOC100288123
EBF4	SNORD114-11	LOC100289333
EBI3	SNORD114-12	LOC100422556
ECI2	SNORD114-13	LOC100505501
ECM1	SNORD114-14	LOC100505549
EDAR	SNORD114-15	LOC100505555
EDC4	SNORD114-16	LOC100506405
EDEM1	SNORD114-17	LOC100506472
EDEM3	SNORD114-18	LOC100507437
EDIL3	SNORD114-19	LOC100996437
EDRF1	SNORD114-2	LOC100996740
EEA1	SNORD114-20	LOC101060179
EEF1AKMT2	SNORD114-21	LOC101926994
EEF1AKMT3	SNORD114-22	LOC101927124
EFEMP1	SNORD114-23	LOC101927151
EFEMP2	SNORD114-24	LOC101927226
EFHC1	SNORD114-25	LOC101927278
EFHD1	SNORD114-26	LOC101927486
EFNA1	SNORD114-27	LOC101927668
EFNA3	SNORD114-28	LOC101927746
EFNA5	SNORD114-29	LOC101927919
EFNB1	SNORD114-3	LOC101927999
EFNB2	SNORD114-30	LOC101928032
EFR3B	SNORD114-31	LOC101928046
EFS	SNORD114-4	LOC101928059
EGF	SNORD114-5	LOC101928300
EGFEM1P	SNORD114-6	LOC101928303
EGFLAM	SNORD114-7	LOC101928391
EGLN1	SNORD114-8	LOC101928445
EGR1	SNORD114-9	LOC101928499
EGR2	SNORD116-1	LOC101928525
EGR3	SNORD116-10	LOC101928605
EHBP1L1	SNORD116-11	LOC101928674
EID2B	SNORD116-12	LOC101928762
EIF1AY	SNORD116-13	LOC101929003
EIF2A	SNORD116-14	LOC101929128
EIF2B3	SNORD116-15	LOC101929240
EIF3A	SNORD116-16	LOC101929291
EIF3D	SNORD116-17	LOC101929444
EIF3J-DT	SNORD116-18	LOC101929479
EIF3K	SNORD116-2	LOC101929494
EIF4A2	SNORD116-20	LOC101929551
EIF4G3	SNORD116-21	LOC101929613
EIF5A2	SNORD116-22	LOC101929703
EIF5B	SNORD116-23	LOC101929950
ELF1	SNORD116-25	LOC102723322
ELF4	SNORD116-26	LOC102723334
ELK3	SNORD116-27	LOC102723340
ELMO1	SNORD116-29	LOC102723373
ELMOD1	SNORD116-3	LOC102723564
ELMOD3	SNORD116-30	LOC102723672
ELMSAN1	SNORD116-5	LOC102723694
ELOVL2	SNORD116-6	LOC102723703
ELP6	SNORD116-7	LOC102723728
EMC2	SNORD116-8	LOC102723811
EME1	SNORD116-9	LOC102723870
EMID1	SNORD117	LOC102723897
EMILIN2	SNORD11B	LOC102724064
EML2	SNORD12	LOC102724094
EML2-AS1	SNORD126	LOC102724135
EML3	SNORD129	LOC102724200
EML4	SNORD12B	LOC102724301
EML6	SNORD12C	LOC102724479
EMP1	SNORD13	LOC102724701
EMP3	SNORD132	LOC103908605
EMSY	SNORD133	LOC105369332
EN1	SNORD134	LOC105369340
EN2	SNORD136	LOC105369436
ENC1	SNORD13I	LOC105369565
ENDOD1	SNORD13J	LOC105369649
ENGASE	SNORD14E	LOC105369779
ENKD1	SNORD150	LOC105369783
ENO2	SNORD15A	LOC105370033
ENO3	SNORD15B	LOC105370041
ENOSF1	SNORD163	LOC105370165
ENOX1	SNORD17	LOC105370333
ENPP2	SNORD172	LOC105370406
ENTPD1	SNORD173	LOC105370482
ENTPD4	SNORD18C	LOC105370689
ENTPD5	SNORD26	LOC105370708
EOGT	SNORD28B	LOC105370947
EOMES	SNORD33	LOC105371049
EP400	SNORD35A	LOC105371058
EP400P1	SNORD36C	LOC105371062
EPB41L2	SNORD37	LOC105371063
EPB41L3	SNORD38C	LOC105371083
EPHA2	SNORD3A	LOC105371380
EPHA3	SNORD3B-1	LOC105371459
EPHA4	SNORD3B-2	LOC105371592
EPHA5	SNORD3C	LOC105371710
EPHA5-AS1	SNORD3D	LOC105371735
EPHB1	SNORD46	LOC105371814
EPHB3	SNORD49A	LOC105371944
EPM2A	SNORD4B	LOC105371998
EPM2AIP1	SNORD53	LOC105372214
EPN2	SNORD58A	LOC105372225
EPOP	SNORD62A	LOC105372234
EPS15L1	SNORD70	LOC105372275
EPS8	SNORD70B	LOC105372310
EPYC	SNORD8	LOC105372311
ERBB4	SNORD9	LOC105372380
ERC2	SNORD91A	LOC105372421
ERCC1	SNORD91B	LOC105372468
ERI2	SNORD92	LOC105372553
ERICH2	SNORD93	LOC105372709
ERICH6-AS1	SNORD97	LOC105372721
ERN1	SORBS1	LOC105372919
ERO1A	SORBS2	LOC105373021
ERV3-1	SP4	LOC105373062
ERVK13-1	SPATA5	LOC105373063
ESAM	SPDYC	LOC105373085
ESD	SPINK2	LOC105373181
ESF1	SPP1	LOC105373264
ESX1	SSX4B	LOC105373310
ETFA	STAG2	LOC105373463
ETFRF1	STIM2-AS1	LOC105373511
ETHE1	STT3A-AS1	LOC105373582
ETS2	STX17-AS1	LOC105373883
ETV3	STYK1	LOC105373976
ETV5	SULT1C2	LOC105374368
EVA1A	SULT2B1	LOC105374614
EVC	SUMO4	LOC105374643
EVI5	SUPT20HL2	LOC105374758
EVL	SWT1	LOC105374937
EVX1	SYCP1	LOC105374944
EVX1-AS	SYN3	LOC105374949
EXD3	SYNPR-AS1	LOC105374957
EXOC1	SYT10	LOC105375021
EXOC3L1	SYT14	LOC105375403
EXOC3L2	TAC1	LOC105375404
EXOC6	TAC3	LOC105375560
EXOSC9	TAGLN	LOC105375710
EXT1	TAS2R19	LOC105375805
EYA1	TAS2R31	LOC105376166
EYA4	TBC1D32	LOC105376306
EZH1	TBC1D8B	LOC105376805
EZH2	TC2N	LOC105376806
F12	TCEAL7	LOC105377359
F2R	TCEANC	LOC105377418
F3	TCP11L2	LOC105377530
FABP7	TDGF1P3	LOC105377626
FADS1	TDRD1	LOC105377771
FAF1	TDRD12	LOC105377803
FAHD2CP	TDRD5	LOC105377982
FAM102B	TERC	LOC105378065
FAM110B	TEX11	LOC105378460
FAM114A2	THAP9	LOC105378614
FAM120B	THBS1	LOC105378657
FAM122C	TIAM1	LOC105378698
FAM126B	TJP1	LOC105378721
FAM133A	TJP3	LOC105379061
FAM135B	TLE7	LOC105379245
FAM13A	TM4SF1	LOC105379507
FAM13A-AS1	TMCO1-AS1	LOC106660606
FAM13B	TMED10P1	LOC107984026
FAM13C	TMEM154	LOC107984063
FAM149A	TMEM64	LOC107984115
FAM155A	TMOD2	LOC107984118
FAM160B2	TNNI1	LOC107984139
FAM161B	TNNT2	LOC107984289
FAM162A	TNRC6B	LOC107984343
FAM162B	TOR1AIP2	LOC107984396
FAM167A	TPM1-AS	LOC107984455
FAM168A	TPPP	LOC107984500
FAM168B	TRA-AGC1-1	LOC107984638
FAM171A1	TRA-AGC3-1	LOC107984643
FAM172A	TRA-AGC4-1	LOC107984737
FAM174A	TRA-AGC7-1	LOC107984841
FAM183A	TRA-CGC1-1	LOC107984847
FAM184A	TRA-CGC5-1	LOC107984861
FAM192A	TRA-TGC1-1	LOC107984895
FAM200B	TRA-TGC2-1	LOC107984940
FAM204A	TRA-TGC4-1	LOC107984943
FAM20B	TRA-TGC5-1	LOC107984986
FAM210B	TRABD2A	LOC107985010
FAM214B	TRANK1	LOC107985017
FAM216A	TRBV26OR9-2	LOC107985018
FAM217B	TRC-GCA1-1	LOC107985023
FAM219A	TRC-GCA11-1	LOC107985031
FAM219B	TRC-GCA13-1	LOC107985103
FAM221A	TRC-GCA14-1	LOC107985219
FAM222A	TRC-GCA17-1	LOC107985278
FAM227A	TRC-GCA2-2	LOC107985302
FAM227B	TRC-GCA2-4	LOC107985304
FAM229B	TRC-GCA3-1	LOC107985322
FAM24B	TRC-GCA8-1	LOC107985325
FAM43A	TRC-GCA9-3	LOC107985403
FAM43B	TRC-GCA9-4	LOC107985433
FAM49A	TRD-GTC2-10	LOC107985481
FAM50A	TRD-GTC2-8	LOC107985544
FAM53B	TRD-GTC2-9	LOC107985551
FAM78B	TRD-GTC3-1	LOC107985558
FAM84A	TRE-CTC1-1	LOC107985567
FAM86B1	TRE-CTC1-4	LOC107985647
FAM86C2P	TRE-CTC2-1	LOC107985661
FAM86FP	TRE-TTC2-1	LOC107985875
FAM86HP	TRE-TTC2-2	LOC107985969
FAM89A	TRF-GAA1-3	LOC107985971
FAM8A1	TRF-GAA1-4	LOC107986035
FAM92A	TRF-GAA1-6	LOC107986086
FAM95C	TRF-GAA2-1	LOC107986126
FAM98B	TRF-GAA3-1	LOC107986162
FANCA	TRG-CCC1-2	LOC107986236
FANCE	TRG-CCC3-1	LOC107986250
FANCI	TRG-CCC5-1	LOC107986256
FANK1	TRG-GCC1-2	LOC107986281
FAP	TRG-GCC1-5	LOC107986291
FARP2	TRG-GCC2-2	LOC107986326
FAS	TRG-GCC2-3	LOC107986495
FASN	TRG-GCC2-5	LOC107986660
FAT4	TRG-TCC1-1	LOC107986859
FBLN5	TRG-TCC2-1	LOC107986949
FBLN7	TRG-TCC2-6	LOC107986991
FBN1	TRG-TCC3-1	LOC107987104
FBN2	TRG-TCC4-1	LOC107987147
FBRS	TRH-GTG1-1	LOC107987181
FBXL17	TRH-GTG1-5	LOC107987222
FBXL19-AS1	TRH-GTG1-7	LOC107987266
FBXL2	TRH-GTG1-8	LOC107987304
FBXL7	TRH-GTG1-9	LOC112267864
FBXO17	TRHDE	LOC112267866
FBXO31	TRI-AAT1-1	LOC112267895
FBXW12	TRI-AAT2-1	LOC112267910
FBXW7	TRI-AAT5-1	LOC112268089
FBXW8	TRI-AAT5-3	LOC112268098
FBXW9	TRI-AAT5-5	LOC112268131
FCHO2	TRI-AAT6-1	LOC112268143
FCHSD2	TRI-AAT8-1	LOC112268148
FER	TRI-TAT2-1	LOC112268170
FER1L4	TRI-TAT2-2	LOC112268201
FERMT2	TRI-TAT2-3	LOC112268219
FEZ2	TRI-TAT3-1	LOC112268239
FEZF2	TRIM2	LOC112268258
FGD5	TRK-CTT1-1	LOC112268271
FGF1	TRK-CTT1-2	LOC112268297
FGF10	TRK-CTT2-2	LOC112268458
FGF14	TRK-CTT2-3	LOC112268460
FGF14-AS2	TRK-CTT2-4	LOC284009
FGF17	TRK-CTT2-5	LOC285074
FGF18	TRK-CTT3-1	LOC389247
FGF8	TRK-CTT5-1	LOC389895
FGF9	TRK-CTT6-1	LOC389906
FGFR1OP2	TRK-TTT2-1	LOC399975
FGFRL1	TRK-TTT3-1	LOC400655
FHIT	TRK-TTT3-2	LOC440434
FHL2	TRK-TTT3-3	LOC642846
FHL3	TRK-TTT3-5	LOC645752
FIGNL2	TRK-TTT4-1	LOC646127
FILIP1L	TRK-TTT5-1	LOC646762
FJX1	TRK-TTT6-1	LOC646903
FKBP10	TRK-TTT7-1	LOC728743
FKBP14	TRK-TTT9-1	LOC728752
FKBP15	TRL-AAG1-1	LOC728975
FKBP1AP1	TRL-AAG1-3	LOC729683
FKBP7	TRL-AAG2-2	LOC729737
FKBP9	TRL-AAG2-3	LOC729870
FKBP9P1	TRL-AAG2-4	LOC730202
FKTN	TRL-CAA1-2	LOC730268
FLI1	TRL-CAA2-1	LOXL1-AS1
FLJ37453	TRL-CAA3-1	LPCAT1
FLJ42351	TRL-CAG1-6	LPCAT2
FLJ46906	TRL-CAG2-1	LPCAT3
FLNC	TRL-TAA2-1	LRAT
FLRT2	TRL-TAA3-1	LRFN1
FLRT3	TRL-TAA4-1	LRFN3
FLT3LG	TRL-TAG1-1	LRG1
FMC1	TRL-TAG2-1	LRIG1
FMN1	TRL-TAG3-1	LRP11
FMNL2	TRM-CAT1-1	LRRC26
FMO3	TRM-CAT2-1	LRRC37A3
FMO5	TRM-CAT3-1	LRRC37A4P
FN1	TRM-CAT3-2	LRRC45
FNBP1	TRM-CAT5-1	LRRC47
FNBP4	TRN-GTT1-1	LRRC4B
FNDC3A	TRN-GTT11-2	LRRC55
FNDC3B	TRN-GTT12-1	LRRC8A
FNDC5	TRN-GTT13-1	LRRC8D
FNTA	TRN-GTT2-1	LRRC8E
FOLR1	TRN-GTT2-2	LRRK1
FOLR3	TRN-GTT2-3	LSM10
FOS	TRN-GTT2-4	LSM12
FOSB	TRN-GTT3-1	LSM7
FOSL1	TRN-GTT3-2	LSMEM1
FOSL2	TRN-GTT4-1	LSP1P4
FOXB1	TRN-GTT6-1	LSR
FOXC1	TRN-GTT7-1	LTBR
FOXC2	TRN-GTT9-2	LTC4S
FOXCUT	TRNAG-CCC	LUC7L2
FOXD1	TRNAG-CCC_1	LURAP1
FOXD2-AS1	TRNAG1	LY6E
FOXJ2	TRNAI-AAU	LY6H
FOXK1	TRNAK-CUU	LYG1
FOXL1	TRNAL-CAA	LYNX1
FOXL2	TRNAM-CAU_1	LYPLA2
FOXL2NB	TRNAN-GUU	LYSMD2
FOXP2	TRNAN-GUU_1	LZTS2
FOXP4	TRNAN-GUU_5	MAD2L2
FOXP4-AS1	TRNAN-GUU_6	MADCAM1
FOXQ1	TRNAN-GUU_7	MAF1
FOXS1	TRNAV-CAC_2	MAFG-DT
FRA10AC1	TRNAV-CAC_3	MAFK
FRAS1	TRP-AGG1-1	MAGED4
FREM1	TRP-AGG2-1	MAGEE1
FRG1BP	TRP-AGG2-2	MAGEL2
FRG1CP	TRP-AGG2-3	MAIP1
FRG1DP	TRP-AGG2-5	MAL2
FRG1JP	TRP-AGG2-6	MALSU1
FRMD4B	TRP-AGG2-7	MANEAL
FRMPD1	TRP-CGG1-1	MAP11
FRMPD3	TRP-CGG1-2	MAP1S
FRS3	TRP-CGG2-1	MAP2K3
FSD1L	TRP-TGG1-1	MAP3K21
FSIP2	TRP-TGG2-1	MAP7
FST	TRPC4	MAPK12
FSTL1	TRPC5	MAPK8IP1
FSTL5	TRQ-CTG1-4	MAPK8IP2
FTO	TRQ-CTG2-1	MAPKAPK3
FTO-IT1	TRQ-CTG4-1	MAPRE3
FUK	TRQ-CTG5-1	MARCKSL1
FUNDC2P2	TRQ-CTG6-1	MARS2
FUT10	TRR-ACG1-1	MARVELD3
FUT4	TRR-ACG1-2	MAT1A
FUT8	TRR-ACG2-4	MAT2A
FUT8-AS1	TRR-CCG1-1	MB21D2
FXR2	TRR-CCG1-2	MBD3
FYB1	TRR-CCG1-3	MBLAC1
FYCO1	TRR-CCG2-1	MBOAT1
FYN	TRR-CCT3-1	MBP
FYTTD1	TRR-CCT4-1	MCAT
FZD1	TRR-TCG2-1	MCM5
FZD10	TRR-TCT3-1	MCOLN2
FZD10-AS1	TRR-TCT3-2	MCOLN3
FZD6	TRS-AGA2-1	MCRIP2
GAA	TRS-AGA2-3	MDFI
GAB1	TRS-AGA2-4	MDP1
GAB2	TRS-AGA4-1	MED16
GABARAPL2	TRS-CGA3-1	MED22
GABRA2	TRS-GCT1-1	MEGF6
GABRB2	TRS-GCT4-1	MEIS3P1
GABRG2	TRS-GCT4-2	MEMO1
GABRR2	TRS-GCT5-1	MEPCE
GAD1	TRS-GCT6-1	METTL1
GADD45A	TRS-TGA1-1	METTL26
GADD45B	TRS-TGA2-1	METTL7A
GAL3ST2	TRS-TGA4-1	METTL7B
GAL3ST4	TRT-AGT1-1	METTL8
GALC	TRT-AGT2-1	MFAP2
GALNS	TRT-AGT2-2	MFGE8
GALNT10	TRT-AGT3-1	MFSD12
GALNT11	TRT-AGT4-1	MFSD13A
GALNTL6	TRT-CGT1-1	MFSD14C
GAP43	TRT-CGT2-1	MFSD2A
GAPVD1	TRT-CGT4-1	MFSD3
GARS-DT	TRT-CGT5-1	MFSD5
GAS1	TRT-TGT1-1	MFSD6
GAS2	TRT-TGT3-1	MGAT1
GAS5	TRV-AAC1-5	MGC32805
GAS8	TRV-AAC3-1	MGMT
GAS8-AS1	TRV-AAC4-1	MGST1
GASK1B	TRV-AAC6-1	MID1IP1
GATA2	TRV-CAC1-3	MID1IP1-AS1
GATA2-AS1	TRV-CAC1-4	MIEF2
GATA3	TRV-CAC1-5	MIER2
GATA4	TRV-CAC1-6	MIF-AS1
GATA6	TRV-CAC2-1	MIR103A1
GATA6-AS1	TRV-CAC6-1	MIR1244-2
GATAD2B	TRV-TAC1-1	MIR1249
GBA3	TRV-TAC3-1	MIR1270
GBAP1	TRV-TAC4-1	MIR1286
GBE1	TRW-CCA5-1	MIR1291
GBF1	TRX-CAT1-1	MIR1302-3
GBP1	TRX-CAT1-3	MIR1303
GBP4	TRX-CAT1-5	MIR142
GBX2	TRX-CAT1-8	MIR1539
GCAT	TRX-CAT2-1	MIR17HG
GCFC2	TRY-GTA2-1	MIR182
GCG	TRY-GTA3-1	MIR221
GCH1	TRY-GTA5-2	MIR222
GCSAM	TRY-GTA5-3	MIR26B
GDF10	TRY-GTA5-4	MIR302B
GDF15	TRY-GTA5-5	MIR3064
GDF6	TRY-GTA6-1	MIR30B
GDI1	TRY-GTA8-1	MIR3176
GDNF	TSGA10IP	MIR3192
GDNF-AS1	TTK	MIR3198-1
GDPD3	TTLL6	MIR320E
GEM	TUBA3D	MIR324
GEN1	TUSC8	MIR326
GFM2	TXNDC12-AS1	MIR331
GFOD1	UBE2Q1-AS1	MIR33B
GGA1	UGP2	MIR3613
GGACT	ULK4	MIR367
GGH	ULK4P1	MIR3671
GGNBP2	UPK1A	MIR3682
GGT5	UPK1A-AS1	MIR3685
GGT7	UPK3A	MIR378J
GIHCG	USO1	MIR3934
GINM1	USP51	MIR3936
GINS2	USP9X	MIR3939
GIPR	VEPH1	MIR3944
GIT2	VGLL3	MIR4258
GJB3	VMA21	MIR4263
GJD3	VTRNA1-3	MIR4292
GK5	VTRNA2-1	MIR4326
GLB1L	WDR49	MIR4444-2
GLCCI1	WNK3	MIR4449
GLCE	WNT8B	MIR4451
GLE1	WWC2-AS2	MIR4467
GLG1	XIST	MIR4479
GLI3	XK	MIR4489
GLI4	YPEL4	MIR4512
GLIPR1	ZBBX	MIR4517
GLIPR2	ZBTB37	MIR4635
GLRA4	ZFP3	MIR4638
GLS	ZIC1	MIR4653
GLT8D1	ZIM2-AS1	MIR4656
GLUD2	ZMYM1	MIR4691
GMDS-DT	ZMYND12	MIR4697HG
GMNC	ZNF107	MIR4728
GMPR	ZNF121	MIR4733
GNAI1	ZNF138	MIR4750
GNAL	ZNF14	MIR4754
GNAO1	ZNF141	MIR4766
GNAS	ZNF185	MIR4767
GNAT3	ZNF204P	MIR4768
GNB1	ZNF208	MIR4786
GNB3	ZNF221	MIR497HG
GNB4	ZNF233	MIR548AM
GNG11	ZNF257	MIR548N
GNG12	ZNF267	MIR5581
GNG12-AS1	ZNF268	MIR5587
GNL2	ZNF280D	MIR559
GNL3	ZNF292	MIR5692A1
GNPTG	ZNF300P1	MIR5692B
GNRHR2	ZNF329	MIR570
GNS	ZNF385D-AS1	MIR570HG
GOLGA1	ZNF415	MIR573
GOLGA2	ZNF426	MIR5787
GOLGA2P6	ZNF442	MIR589
GOLGA4	ZNF460	MIR590
GOLGA8A	ZNF462	MIR596
GOLGA8B	ZNF480	MIR611
GOLIM4	ZNF484	MIR636
GON4L	ZNF490	MIR637
GOPC	ZNF492	MIR643
GP1BA	ZNF493	MIR647
GPA33	ZNF501	MIR6516
GPALPP1	ZNF525	MIR657
GPAM	ZNF534	MIR6719
GPATCH11	ZNF557	MIR6730
GPATCH2L	ZNF560	MIR6739
GPATCH8	ZNF572	MIR6747
GPC1	ZNF573	MIR6764
GPC2	ZNF578	MIR6768
GPC3	ZNF585B	MIR6773
GPC6	ZNF594	MIR6776
GPCPD1	ZNF607	MIR6778
GPHN	ZNF613	MIR6780B
GPNMB	ZNF615	MIR6791
GPR1	ZNF625	MIR6797
GPR107	ZNF644	MIR6812
GPR137B	ZNF649-AS1	MIR6820
GPR153	ZNF652	MIR6835
GPR155	ZNF658	MIR6837
GPR173	ZNF658B	MIR6847
GPR20	ZNF66	MIR6859-3
GPR83	ZNF662	MIR6877
GPR85	ZNF665	MIR6878
GPRASP1	ZNF674	MIR7-1
GPRC5A	ZNF675	MIR7113
GPRIN3	ZNF676	MIR7974
GPSM1	ZNF677	MIR8055
GPSM2	ZNF678	MIR92B
GPT	ZNF69	MIR943
GPX7	ZNF695	MIRLET7D
GRAMD1C	ZNF702P	MIRLET7G
GRASP	ZNF708	MIRLET7I
GRB10	ZNF717	MIS18A
GREB1	ZNF723	MKNK2
GREB1L	ZNF724	MLLT10P1
GRIA3	ZNF727	MLPH
GRIK1-AS2	ZNF728	MLST8
GRIN2A	ZNF729	MLXIPL
GRK4	ZNF730	MMAA
GRK5	ZNF75D	MMP17
GRM1	ZNF763	MMP25
GRM8	ZNF765	MOB2
GSAP	ZNF788P	MOB3C
GSC	ZNF805	MOCS1
GSDME	ZNF813	MOCS3
GSEC	ZNF814	MON1A
GSK3B	ZNF818P	MORF4L1
GSN	ZNF829	MORF4L2
GSS	ZNF836	MORF4L2-AS1
GSTA1	ZNF844	MPDU1
GSTA4	ZNF845	MPP2
GSTK1	ZNF850	MPP6
GSTM2	ZNF860	MPV17L
GSTM3	ZNF876P	MPV17L2
GSTM4	ZNF880	MREG
GSTO1	ZNF883	MRGPRF
GSTT2B	ZNF891	MRM1
GTDC1	ZNF92	MRM3
GTF2B	ZNF98	MRPL11
GTF2E2	ZNF99	MRPL12
GTF2F2	ZNRF2	MRPL20
GTF2H3	ZXDA	MRPL23
GTF2IP23		MRPL32
GTF2IRD1		MRPL37
GUCA1B		MRPL41
GUCY1B1		MRPL44
GUF1		MRPL54
GUSBP4		MRPL57
GUSBP5		MRPS18A
GVQW2		MRPS18C
GVQW3		MRPS2
GXYLT1		MRPS26
GXYLT2		MRPS34
GYG2P1		MSRB1
GYPC		MST1L
GYS1		MST1P2
H1F0		MST1R
H1FX		MSTO1
H2AFY2		MSX2P1
H3.Y		MT1A
H3F3C		MT1DP
H6PD		MT1E
HAAO		MT1F
HABP4		MT1G
HACE1		MT1H
HADH		MT1HL1
HADHB		MT1JP
HAGLR		MT1L
HAGLROS		MT1M
HAND1		MT1X
HAO2		MT2A
HAPLN1		MTCP1
HARS2		MTG1
HAS1		MTHFS
HAS2		MTLN
HCFC2		MTMR1
HCG11		MTMR12
HCG17		MTMR14
HCK		MTRF1L
HCRT		MUC3A
HDAC6		MUL1
HDAC9		MUSTN1
HDDC2		MX2
HDGFL1		MXD4
HDHD5-AS1		MYBBP1A
HEBP1		MYBL2
HECTD4		MYC
HEG1		MYCN
HELZ		MYCNOS
HEMK1		MYH14
HERC3		MYMX
HERPUD1		MYO18A
HERPUD2		MYO7A
HES1		MYOZ3
HES6		MYRIP
HES7		MZT2A
HEXA		N4BP3
HEY1		NABP2
HEY2		NACC1
HGC6.3		NAGK
HGF		NAGPA
HGSNAT		NANOG
HHAT		NANOGP8
HHIP-AS1		NANOS1
HHLA3		NANS
HIBADH		NAP1L3
HILPDA		NAPRT
HINT1		NAT2
HINT3		NAXE
HIP1R		NBDY
HIPK2		NBPF11
HIVEP2		NBPF3
HLA-DRB1		NCDN
HLA-DRB5		NCLN
HLA-L		NCOA5
HLX		NDN
HMBOX1		NDUFAF8
HMCN1		NDUFB11
HMGA2		NECTIN1
HMGB2		NEK8
HMGCS1		NEO1
HMGN4		NETO1
HMGXB3		NFE2L3
HMGXB4		NFKBID
HMSD		NFKBIE
HNF4A		NHP2
HNMT		NHSL2
HNRNPA2B1		NKAIN1
HNRNPCL1		NKX3-2
HNRNPR		NLGN4X
HNRNPUL2		NLRX1
HOMER3		NME2
HOMER3-AS1		NME3
HOMEZ		NMNAT3
HOOK3		NMRK2
HOTAIR		NOMO1
HOTAIRM1		NOMO2
HOXA-AS2		NOMO3
HOXA-AS3		NOS1AP
HOXA1		NOTCH4
HOXA10		NOVA2
HOXA10-AS		NPAS1
HOXA11		NPC2
HOXA11-AS		NPEPL1
HOXA13		NPFF
HOXA2		NPFFR2
HOXA3		NPIPA5
HOXA4		NPIPB11
HOXA5		NPIPB12
HOXA6		NPIPB13
HOXA7		NPIPB5
HOXA9		NPM2
HOXB-AS1		NPPA
HOXB-AS3		NPPA-AS1
HOXB1		NPR1
HOXB13		NPTX1
HOXB2		NPTXR
HOXB3		NPY1R
HOXB4		NR1H2
HOXB5		NR1I3
HOXB6		NR2F6
HOXB7		NR4A2
HOXB8		NRARP
HOXB9		NRIP2
HOXC-AS1		NSFL1C
HOXC-AS2		NSUN5
HOXC-AS3		NSUN5P1
HOXC10		NSUN5P2
HOXC11		NTHL1
HOXC4		NTSR1
HOXC5		NUBP1
HOXC6		NUBP2
HOXC8		NUDT14
HOXC9		NUDT16L1
HOXD-AS2		NUDT22
HOXD1		NUDT4
HOXD10		NUS1
HOXD11		NUTM2G
HOXD12		OAZ2
HOXD13		OCIAD1-AS1
HOXD3		OCLM
HOXD4		OGG1
HOXD8		OIP5
HOXD9		OLFM1
HP		OLFM2
HP1BP3		OR2A1-AS1
HPCAL1		OR2A9P
HPD		OR52A1
HPF1		OR7E14P
HPS1		ORM1
HPS4		ORM2
HPX		ORMDL2
HRC		OSBP2
HS1BP3		OSCAR
HS2ST1		OSTF1
HS3ST1		OTUD1
HS3ST3A1		OTX1
HS3ST3B1		OVCA2
HS3ST5		OVOL1
HS6ST2		OVOL2
HSBP1		P2RX5
HSBP1L1		PABPC4
HSD11B1L		PABPC4-AS1
HSD17B1		PACSIN1
HSD17B11		PADI2
HSD17B8		PAFAH1B3
HSDL1		PAGR1
HSDL2		PALM3
HSF2		PAM16
HSF4		PANX2
HSP90B2P		PAOX
HSPA12B		PARD6A
HSPA4L		PARM1
HSPB11		PARP12
HSPB3		PATZ1
HSPB8		PAXIP1-AS2
HSPE1		PCAT7
HSPG2		PCBP1
HTR1B		PCBP3
HTRA3		PCDH1
HTT		PCDHA12
HUS1B		PCDHA4
HYAL1		PCDHB10
HYAL3		PCDHB12
IAH1		PCDHB14
IBTK		PCDHB15
ICAM1		PCDHB16
ICAM4		PCDHB2
ICAM5		PCDHB5
ID2		PCDHB9
ID2-AS1		PCDHGB6
IDH1-AS1		PCGF5
IDH2		PCNX2
IDI1		PCP4
IDS		PCSK1N
IDS2		PCSK7
IER3		PCYT1B
IER5		PDCD1
IER5L		PDCD2L
IFFO1		PDCL3
IFFO2		PDE2A
IFI16		PDE4B
IFI27		PDF
IFI27L1		PDGFA
IFI27L2		PDGFB
IFI44L		PDK2
IFI6		PDLIM1
IFIH1		PDLIM2
IFIT3		PDZD4
IFIT5		PELO
IFNAR1		PENK
IFNAR2		PEPD
IFNGR2		PERP
IFT140		PET117
IFT172		PEX10
IFT43		PEX26
IFT57		PGAM1
IFT81		PGAM1P5
IFT88		PGAM5
IGDCC4		PGAP2
IGF1R		PGAP3
IGF2BP2		PGBD2
IGF2R		PGGHG
IGFBP5		PGLYRP1
IGFBP7		PHC1
IGFBPL1		PHF23
IGSF11		PHLDB1
IGSF3		PHLPP1
IK		PHOSPHO2
IKBIP		PIAS4
IL10RB		PIEZO2
IL11RA		PIF1
IL13RA1		PIGM
IL17RD		PIK3CD
IL18BP		PILRB
IL1A		PIM2
IL1B		PINK1
IL1RAP		PINLYP
IL20RB		PIP4P2
IL23A		PIP5K1B
IL32		PIP5KL1
IL34		PITPNC1
IL6R		PKD1P1
IL6ST		PKD1P5-LOC105376752
ILDR2		PKD2L1
IMMP2L		PKDCC
IMPAD1		PKIB
INAFM1		PKMYT1
INHA		PKN1
INHBA		PKP3
INIP		PLA2G12A
INKA2		PLA2G3
INPP1		PLA2G4C
INPP4A		PLBD1
INPP4B		PLCB2
INPP5E		PLCB3
INPPL1		PLEKHF1
INSIG2		PLEKHG4B
INSM1		PLEKHG6
INSYN2		PLEKHH1
INSYN2B		PLEKHM1
INTS12		PLEKHO2
INTS6L		PLP1
INTS6L-AS1		PLPP2
INTU		PLXNB1
INVS		PMM2
IPCEF1		PMS2P5
IPO7		PMS2P7
IPP		PNMA3
IQCB1		PNPLA2
IQCD		PNPLA5
IQCG		PNPLA6
IQCH		PNRC2
IQCK		POLN
IQGAP3		POLR2M
IQSEC1		POLR3E
IRAK3		POLR3G
IRAK4		POLR3H
IRS2		POLRMT
IRX3		POMC
IRX5		POMGNT2
ISL1		POR
ISLR		POU2F2
ISLR2		POU3F1
ISM1		PPCDC
ISM2		PPIA
ISOC1		PPIB
IST1		PPIP5K1
ISY1		PPM1B
ITCH		PPP1CA
ITFG1		PPP1R13B
ITGA1		PPP1R14B
ITGA2B		PPP1R1A
ITGA4		PPP2R1B
ITGA5		PPP2R2B
ITGA6-AS1		PPP2R2C
ITGA8		PPP4R1-AS1
ITGA9		PQBP1
ITGAM		PQLC3
ITGAV		PRB3
ITGB1		PRCC
ITGB1BP1		PRDM11
ITGB1BP2		PRDM14
ITGB2		PRDX1
ITGB4		PRDX4
ITGB8		PREB
ITPKA		PRELID1
ITPKB		PRKAG2
ITPR1		PRKAR1B
ITPRID2		PRKCG
ITPRIP		PRKCZ
ITPRIPL2		PRKCZ-AS1
IVNS1ABP		PRKRIP1
JAG1		PRKX
JAK2		PRMT1
JAKMIP2		PRMT6
JAM2		PROM1
JAM3		PROM2
JCAD		PRR19
JMJD6		PRR36
JMJD7		PRR5
JOSD1		PRRG3
JPH2		PRRT3
JRKL		PRSS22
JUN		PRSS8
JUNB		PRXL2B
JUND		PSD4
KALRN		PSMB7
KANK4		PSMB8
KARS		PSMC1
KAT2B		PSMC4
KAT6A		PSMD10
KATNA1		PSMD11
KATNBL1P6		PSME3
KAZALD1		PSORS1C2
KAZN		PSPC1
KBTBD11		PSPH
KBTBD2		PTAFR
KBTBD8		PTBP1
KC6		PTGES2
KCCAT333		PTGIS
KCNAB3		PTMA
KCNB2		PTPA
KCNE4		PTPN18
KCNH2		PTPN5
KCNH5		PTPN6
KCNJ2		PTPRF
KCNJ3		PTPRN
KCNJ4		PTS
KCNJ8		PUDP
KCNMA1		PUS1
KCNMB1		PUSL1
KCNQ1-AS1		PVALB
KCNQ1DN		PWAR6
KCNQ5		PWP2
KCNQ5-AS1		PXN-AS1
KCNQ5-IT1		PYCARD
KCNT2		PYCR3
KCNV1		PYGB
KCP		PYM1
KCTD1		QRFP
KCTD12		QRICH2
KCTD13		QSOX1
KCTD18		RAB11FIP4
KCTD19		RAB17
KCTD20		RAB1B
KCTD6		RAB20
KDELC2		RAB25
KDELR3		RAB34
KDM1B		RAB3C
KDM3A		RAB42
KDM4B		RAB43
KDM5D		RAB5IF
KDM6B		RAB9A
KDM7A		RABAC1
KDM7A-DT		RABEP2
KDR		RABL2B
KHDC4		RAC3
[truncated: 3,073 more rows]
