# Supplementary material for: Establishment of Human Formative Pluripotent Stem Cell‐Like Cells Exhibiting Amniotic Differentiation Potentials
Source: Cell Prolif. 2026 Mar 25:e70193. Online ahead of print. doi: 10.1111/cpr.70193 (PMC13325813; doi:10.1111/cpr.70193)
Supplement: Supplementary file 5 — Table S4: Genes exhibiting both active transcription (TPM ≥ 5) and accessible promoters (RPKM ≥ 3) in hfPSC‐LCs. [file CPR-9999-e70193-s006.xlsx]

## Sheet: Sheet1
Table S4. Genes exhibiting both active transcription (TPM ≥ 5) and accessible promoters (RPKM ≥ 3) in hfPSC-LCs
Geneid	hfPSC-LCs-1	hfPSC-LCs-2
AACS	42.3447	98.1297
AAMDC	8.9339	7.61653
AAMP	234.011	238.344
AASDHPPT	50.2336	44.6239
AASS	60.3577	278.063
ABCA1	8.54157	16.4261
ABCB10	11.7766	10.4477
ABCB6	32.0273	32.0872
ABCB8	15.4551	12.6909
ABCC5	17.4948	18.4935
ABCD1	5.11632	6.80484
ABCD4	38.583	41.2156
ABCF2	71.182	71.1305
ABCF2	71.182	71.1305
ABCF3	61.0586	69.4734
ABHD11	18.689	18.013
ABHD12	48.7716	44.132
ABHD14B	6.10439	6.14878
ABHD14B	6.10439	6.14878
ABHD17B	45.7972	42.2219
ABHD18	9.54245	9.65497
ABHD5	12.1445	8.24679
ABHD5	12.1445	8.24679
ABHD5	12.1445	8.24679
ABHD8	22.5179	18.4204
ABI1	27.9071	26.8413
ABI2	18.1455	17.9751
ABITRAM	22.7889	20.8343
ABL1	80.8846	67.6177
ABRACL	327.741	326.333
ABT1	58.003	65.3076
ABTB2	11.0594	9.63248
ACAA1	49.2068	42.6977
ACAA2	156.378	156.144
ACACA	46.0912	74.8396
ACADVL	114.523	111.378
ACADVL	114.523	111.378
ACAP2	20.3722	19.3247
ACAP3	10.0374	8.99164
ACAT2	348.549	440.77
ACAT2	348.549	440.77
ACBD5	10.2922	7.50057
ACBD5	10.2922	7.50057
ACBD5	10.2922	7.50057
ACBD5	10.2922	7.50057
ACBD5	10.2922	7.50057
ACBD5	10.2922	7.50057
ACBD6	19.2002	19.8111
ACD	54.4797	56.5286
ACIN1	139.305	146.13
ACIN1	139.305	146.13
ACLY	437.142	535.483
ACLY	437.142	535.483
ACO2	64.2835	74.1241
ACOT13	20.2749	30.7895
ACOT8	38.271	44.3183
ACOX1	11.4597	11.2554
ACP1	198.706	170.281
ACSL3	70.2448	75.807
ACSL4	37.7038	172.631
ACSS2	15.8826	81.0861
ACSS2	15.8826	81.0861
ACSS3	7.0451	6.65795
ACTB	11317.6	9309.84
ACTG1	4918.54	5092.95
ACTL6A	203.57	189.717
ACTN1	223.886	242.121
ACTN3	5.32405	19.6617
ACTN3	5.32405	19.6617
ACTR1A	123.293	117.244
ACTR1B	36.1038	49.4199
ACTR3	106.461	103.937
ACTR3	106.461	103.937
ACTR3	106.461	103.937
ACTR6	29.4337	36.6059
ACVR2B	17.9812	16.6242
ACYP1	14.8733	13.1061
ADA2	29.3013	18.4306
ADAM10	38.237	36.8915
ADAM15	27.4728	43.1829
ADAM17	16.1659	17.3432
ADAM22	6.84098	7.84238
ADAM9	8.01868	7.70522
ADAMTS1	8.14681	7.64077
ADAMTS10	6.36624	6.41826
ADAMTS10	6.36624	6.41826
ADAMTS19	15.1377	10.4602
ADAMTS7	34.0422	24.8015
ADAT3	17.6883	14.399
ADAT3	17.6883	14.399
ADD3	45.7915	36.1209
ADD3	45.7915	36.1209
ADGRB1	7.75492	8.11227
ADGRB2	9.3207	14.2667
ADGRL2	42.455	33.1417
ADGRL2	42.455	33.1417
ADGRL2	42.455	33.1417
ADI1	53.0819	42.9958
ADI1	53.0819	42.9958
ADIPOR1	116.09	122.81
ADIPOR1	116.09	122.81
ADIPOR1	116.09	122.81
ADIPOR1	116.09	122.81
ADIPOR2	65.7712	91.9348
ADK	21.3166	17.5181
ADK	21.3166	17.5181
ADM	155.504	66.7161
ADM5	13.0203	5.64702
ADNP	67.2495	65.4951
ADO	61.2123	66.762
ADPGK	33.5971	30.5574
ADRA2B	7.1149	6.49511
ADRM1	221.264	215.095
ADRM1	221.264	215.095
AFDN	43.5169	46.1649
AFDN	43.5169	46.1649
AFDN	43.5169	46.1649
AFF1	15.2533	20.3239
AFF1	15.2533	20.3239
AFF4	26.1254	29.56
AFG3L2	99.7451	122.767
AFMID	26.6204	26.965
AFTPH	15.2671	16.9069
AGA	12.5758	13.0874
AGAP3	27.5823	13.6526
AGAP3	27.5823	13.6526
AGBL5	48.8626	42.5592
AGBL5	48.8626	42.5592
AGL	14.6702	14.9675
AGO1	19.4063	16.0121
AGO2	22.4275	19.2409
AGPAT1	109.487	89.7461
AGPAT1	109.487	89.7461
AGPAT1	109.487	89.7461
AGPAT1	109.487	89.7461
AGPAT5	94.7543	87.1714
AGRN	53.1952	48.9925
AGTPBP1	14.6346	12.7713
AGTPBP1	14.6346	12.7713
AGTRAP	108.932	111.541
AHCTF1	28.9215	24.8815
AHCTF1	28.9215	24.8815
AHCY	303.713	339.147
AHCY	303.713	339.147
AHCYL2	10.2336	16.0673
AHDC1	11.0475	8.62792
AHDC1	11.0475	8.62792
AHSA1	337.501	324.139
AHSA1	337.501	324.139
AHSA2P	13.6934	13.6275
AIDA	80.1334	80.3295
AIF1L	244.961	184.612
AJUBA	14.3097	9.58959
AK3	29.0975	33.1479
AK3	29.0975	33.1479
AK3	29.0975	33.1479
AK4	98.6754	128.411
AK4	98.6754	128.411
AK4	98.6754	128.411
AK4	98.6754	128.411
AK6	33.7967	32.8477
AK6	33.7967	32.8477
AK6	33.7967	32.8477
AK6	33.7967	32.8477
AKAP1	39.2503	60.0263
AKAP1	39.2503	60.0263
AKAP1	39.2503	60.0263
AKAP1	39.2503	60.0263
AKAP1	39.2503	60.0263
AKAP12	26.229	33.4903
AKAP8	35.5176	36.7214
AKAP8L	39.2155	43.1168
AKIP1	19.1766	13.0665
AKIRIN1	357.421	458.319
AKIRIN2	137.362	136.067
AKNA	25.272	18.6898
AKR1B1	201.195	195.726
AKR1B1	201.195	195.726
AKT1	44.3296	50.2087
AKT1S1	76.6809	53.491
AKT1S1	76.6809	53.491
AKT1S1	76.6809	53.491
AKT1S1	76.6809	53.491
AKTIP	14.3182	10.5591
ALAD	9.11185	12.5121
ALAD	9.11185	12.5121
ALCAM	9.0985	10.0017
ALDH16A1	93.3424	38.2621
ALDH1B1	110.096	132.442
ALDH3A2	43.5207	61.0184
ALDH3A2	43.5207	61.0184
ALDH5A1	5.87115	5.61929
ALDH6A1	17.0096	12.8628
ALDOA	15.8558	19.5518
ALDOA	15.8558	19.5518
ALDOA	15.8558	19.5518
ALG12	22.8725	17.3531
ALG13	17.3013	37.7409
ALG13	17.3013	37.7409
ALG3	113.005	78.9337
ALG3	113.005	78.9337
ALG3	113.005	78.9337
ALG5	52.5172	39.8303
ALG5	52.5172	39.8303
ALG6	48.7632	42.4912
ALKBH5	104.887	115.44
ALKBH7	90.6686	68.2949
ALMS1	11.5679	9.70068
ALMS1	11.5679	9.70068
ALPL	177.285	217.412
ALPL	177.285	217.412
ALS2	12.8751	15.3362
AMD1	328.643	323.257
AMD1	328.643	323.257
AMD1	328.643	323.257
AMIGO3	12.1851	8.23171
AMMECR1	48.2573	52.2364
AMOTL1	32.2064	17.3328
AMOTL2	18.7132	13.1115
AMOTL2	18.7132	13.1115
AMOTL2	18.7132	13.1115
AMPD2	27.8695	17.5314
AMZ2	47.9952	55.4492
ANAPC1	40.8443	40.6936
ANAPC13	78.9675	67.819
ANAPC13	78.9675	67.819
ANAPC13	78.9675	67.819
ANAPC15	23.2583	18.1559
ANAPC15	23.2583	18.1559
ANAPC15	23.2583	18.1559
ANAPC15	23.2583	18.1559
ANAPC4	48.5513	34.5486
ANAPC5	139.596	142.774
ANGEL2	36.0854	34.5082
ANGEL2	36.0854	34.5082
ANGPTL2	6.44436	6.17388
ANKIB1	22.541	21.9534
ANKMY2	21.5388	14.2688
ANKRD10	36.6394	40.5526
ANKRD11	22.4857	27.5179
ANKRD13B	17.214	18.4051
ANKRD13C	11.095	13.5123
ANKRD13D	15.962	12.1698
ANKRD16	11.4286	8.95835
ANKRD17	26.8755	29.9096
ANKRD27	30.8102	30.9079
ANKRD28	21.4125	23.2079
ANKRD33B	5.56198	16.3464
ANKRD39	43.1258	27.941
ANKRD49	12.6848	10.769
ANKRD50	9.01048	12.7082
ANKRD54	9.89365	7.20684
ANKRD54	9.89365	7.20684
ANKRD54	9.89365	7.20684
ANKRD9	12.6218	9.13259
ANKS1A	13.984	14.3547
ANKS3	11.5979	12.4632
ANKZF1	31.7429	42.2418
ANLN	70.8524	68.3396
ANO10	41.8917	34.6344
ANO10	41.8917	34.6344
ANO6	29.6187	27.3795
ANO8	18.1896	24.6602
ANOS1	117.61	141.354
ANP32A	512.323	411.963
ANP32B	261.725	176.927
ANP32E	230.464	199.857
ANP32E	230.464	199.857
ANXA11	21.1368	24.372
ANXA11	21.1368	24.372
ANXA11	21.1368	24.372
ANXA2	22.5143	56.0106
ANXA7	51.6244	55.4367
AP1AR	27.3563	21.4787
AP1G2	11.559	15.0562
AP1S2	182.167	242.498
AP1S3	11.2189	12.323
AP2A1	117.296	88.7324
AP2M1	780.417	712.464
AP2S1	271.549	234.856
AP2S1	271.549	234.856
AP3B1	41.4919	28.3786
AP3D1	151.056	163.496
AP3M1	44.1441	32.2646
AP3M2	13.5921	10.1893
AP3S1	24.398	22.8619
AP3S1	24.398	22.8619
AP3S1	24.398	22.8619
AP4M1	21.5888	19.2852
AP4S1	6.5784	5.61767
AP4S1	6.5784	5.61767
AP4S1	6.5784	5.61767
APBA3	25.0664	24.9707
APBB2	7.34738	6.97246
APC	10.4279	7.44766
APC	10.4279	7.44766
APEH	133.023	131.434
APEX1	877.216	817.096
APIP	49.2287	68.9785
APLP1	15.4827	23.2653
APLP2	401.639	422.21
APLP2	401.639	422.21
APOE	1013.06	1134.32
APOE	1013.06	1134.32
APOE	1013.06	1134.32
APOO	62.8479	89.4633
APP	479.063	573.712
APP	479.063	573.712
APRT	533.661	426.312
APTX	15.8321	13.3725
ARAF	31.3698	38.4547
ARAP3	44.0068	48.3208
ARC	22.973	16.7417
ARF1	413.459	429.69
ARF1	413.459	429.69
ARF1	413.459	429.69
ARF3	210.205	244.229
ARF4	434.7	421.444
ARF5	331.548	305.215
ARF6	107.998	110.564
ARFGAP2	89.4274	84.1722
ARFIP1	23.2714	21.4537
ARG2	41.8325	27.3643
ARGLU1	113.407	103.776
ARHGAP12	32.5259	26.5972
ARHGAP12	32.5259	26.5972
ARHGAP21	8.59931	6.88822
ARHGAP21	8.59931	6.88822
ARHGAP21	8.59931	6.88822
ARHGAP35	36.8977	39.9814
ARHGAP4	21.4348	30.744
ARHGAP45	16.7997	14.9376
ARHGAP45	16.7997	14.9376
ARHGAP5	15.1901	13.483
ARHGDIA	307.851	285.523
ARHGDIA	307.851	285.523
ARHGEF1	42.3979	43.188
ARHGEF10	41.2683	46.0204
ARHGEF10L	12.9357	12.9339
ARHGEF12	17.8742	18.9498
ARHGEF16	27.359	27.3772
ARHGEF2	32.7254	20.3006
ARHGEF2	32.7254	20.3006
ARHGEF2	32.7254	20.3006
ARHGEF2	32.7254	20.3006
ARHGEF25	8.0081	6.69539
ARHGEF25	8.0081	6.69539
ARHGEF26	11.2308	8.01072
ARHGEF26	11.2308	8.01072
ARHGEF40	42.0058	23.6406
ARHGEF7	14.2458	17.1136
ARID1A	70.4599	62.31
ARID2	19.5499	16.6455
ARID3A	29.8078	35.0565
ARID3B	201.914	179.914
ARID4B	10.9629	10.2456
ARID4B	10.9629	10.2456
ARID5A	7.89775	6.54476
ARID5A	7.89775	6.54476
ARIH1	28.9541	32.2874
ARIH2	45.3097	59.4741
ARL13B	7.47648	7.96486
ARL15	14.0693	18.933
ARL2	132.02	129.656
ARL2	132.02	129.656
ARL2BP	65.174	62.0469
ARL3	23.0737	29.4398
ARL4A	15.7099	19.6167
ARL4A	15.7099	19.6167
ARL6IP1	455.764	390.678
ARL6IP1	455.764	390.678
ARL6IP6	37.5561	48.8711
ARL6IP6	37.5561	48.8711
ARL6IP6	37.5561	48.8711
ARL6IP6	37.5561	48.8711
ARL6IP6	37.5561	48.8711
ARL6IP6	37.5561	48.8711
ARMC1	63.5118	60.782
ARMC10	37.995	31.7225
ARMC5	11.2505	7.96257
ARMC5	11.2505	7.96257
ARMC5	11.2505	7.96257
ARMC5	11.2505	7.96257
ARMC6	80.972	73.7347
ARMH3	14.2897	16.5419
ARMT1	94.544	102.66
ARPC4	229.696	190.597
ARPC4	229.696	190.597
ARPC5	55.3922	61.5072
ARPC5L	47.9605	38.0455
ARRB2	64.265	71.6757
ARRDC3	12.6082	9.65488
ARRDC3	12.6082	9.65488
ARRDC4	7.6576	10.3893
ARSI	5.30977	8.00621
ART5	8.31985	10.5391
ART5	8.31985	10.5391
ARTN	8.19355	8.57332
ASAH1	34.4572	48.9368
ASAH1	34.4572	48.9368
ASAH1	34.4572	48.9368
ASAP3	26.7194	28.9683
ASB16-AS1	11.1087	10.4237
ASB6	17.7836	16.7063
ASB7	8.81338	10.279
ASF1A	77.788	73.1853
ASF1B	86.4767	71.3371
ASH2L	43.123	64.7467
ASH2L	43.123	64.7467
ASH2L	43.123	64.7467
ASPH	10.375	8.25334
ASPHD1	9.20196	10.0988
ASS1	23.741	40.8549
ASS1	23.741	40.8549
ASXL1	10.6656	9.01182
ASXL1	10.6656	9.01182
ASXL1	10.6656	9.01182
ASXL2	9.12407	9.37933
ATAD1	27.4016	25.9735
ATAD2	21.13	17.3661
ATAD3A	86.9828	98.8443
ATAD3A	86.9828	98.8443
ATE1	15.8212	18.9609
ATE1	15.8212	18.9609
ATF2	30.4126	23.131
ATF3	7.89655	6.8535
ATF4	131.707	138.795
ATF4	131.707	138.795
ATF5	37.3096	25.3096
ATF5	37.3096	25.3096
ATF5	37.3096	25.3096
ATF6B	39.8842	41.2829
ATF7	6.25347	5.76932
ATF7	6.25347	5.76932
ATF7	6.25347	5.76932
ATF7	6.25347	5.76932
ATG101	103.959	118.377
ATG12	31.6472	32.5713
ATG2A	15.7793	14.0283
ATG2B	5.19863	7.19824
ATG3	41.397	37.4765
ATG4A	7.92647	10.0698
ATG4C	13.6812	12.1018
ATG9A	46.1573	44.927
ATL1	7.17263	11.5734
ATL2	41.6973	36.3093
ATL2	41.6973	36.3093
ATL2	41.6973	36.3093
ATM	11.0824	9.3015
ATM	11.0824	9.3015
ATN1	72.6955	94.5527
ATN1	72.6955	94.5527
ATOX1	105.282	82.7824
ATP11C	29.4152	69.0087
ATP1A1	139.444	137.622
ATP1A1	139.444	137.622
ATP1B1	82.1002	72.4209
ATP1B2	5.84883	12.8874
ATP1B3	331.124	348.856
ATP2A2	147.773	162.521
ATP2B1	22.8856	13.5744
ATP2B1	22.8856	13.5744
ATP2B4	8.30953	10.3471
ATP2B4	8.30953	10.3471
ATP2C1	53.3629	53.08
ATP2C1	53.3629	53.08
ATP5F1B	1753.91	2047.99
ATP5F1C	412.913	523.182
ATP5F1D	237.62	162.269
ATP5MC1	321.9	304.863
ATP5MC2	135.02	102.15
ATP5MC2	135.02	102.15
ATP5MC2	135.02	102.15
ATP5ME	230.134	241.714
ATP5PD	441.861	420.855
ATP5PF	115.182	118.888
ATP5PF	115.182	118.888
ATP5PF	115.182	118.888
ATP6V0B	134.353	115.787
ATP6V0C	488.988	418.656
ATP6V0C	488.988	418.656
ATP6V0D1	91.4305	74.8745
ATP6V0E2	30.5392	43.7877
ATP6V0E2	30.5392	43.7877
ATP6V0E2	30.5392	43.7877
ATP6V1A	57.479	51.7033
ATP6V1B2	28.0833	33.5664
ATP6V1D	119.725	85.2973
ATP6V1F	196.432	259.02
ATP6V1G1	290.342	292.112
ATP6V1G2	5.37754	8.36274
ATP6V1G2	5.37754	8.36274
ATP6V1H	54.3544	36.7689
ATP8A1	7.89084	5.01833
ATP8B2	33.2969	34.3423
ATP8B2	33.2969	34.3423
ATP8B2	33.2969	34.3423
ATPAF2	17.4836	15.9646
ATPSCKMT	13.6011	9.48281
ATRAID	158.973	178.716
ATRAID	158.973	178.716
ATXN2	28.9712	23.9102
ATXN2	28.9712	23.9102
ATXN2L	111.5	111.478
ATXN7L3	69.7547	76.3749
ATXN7L3	69.7547	76.3749
AUP1	141.853	129.7
AURKAIP1	256.385	226.986
AUTS2	10.5253	14.8069
AVL9	19.0504	19.3848
AVPI1	14.5667	15.6024
AZI2	17.3768	15.5658
AZIN1	235.447	263.742
AZIN1	235.447	263.742
B2M	65.4502	71.5148
B3GALNT2	14.1971	12.673
B3GAT3	30.2993	15.0203
B3GNT2	41.5127	62.1574
B3GNT7	135.979	140.887
B4GALT1	23.1537	25.6721
B4GALT1	23.1537	25.6721
B4GALT3	39.463	31.5373
B4GALT3	39.463	31.5373
B4GALT4	22.8123	44.2788
B4GALT6	14.2736	18.1761
B4GALT6	14.2736	18.1761
B9D1	7.09672	9.05883
BAD	24.7989	27.4827
BAD	24.7989	27.4827
BAG1	51.6408	38.4925
BAG4	37.432	40.6922
BAG6	184.257	160.529
BAG6	184.257	160.529
BAG6	184.257	160.529
BAHD1	49.6239	43.9476
BAHD1	49.6239	43.9476
BAMBI	48.8744	41.5942
BANP	7.58784	5.02214
BANP	7.58784	5.02214
BANP	7.58784	5.02214
BARD1	20.1543	17.6983
BASP1	242.744	210.415
BASP1	242.744	210.415
BAZ1A	16.5371	10.9712
BAZ1B	70.5232	71.1431
BAZ2A	44.4643	56.6116
BAZ2A	44.4643	56.6116
BAZ2B	6.79576	5.20028
BAZ2B	6.79576	5.20028
BAZ2B	6.79576	5.20028
BAZ2B	6.79576	5.20028
BBS7	8.82318	8.44843
BBX	11.406	8.97375
BCAM	68.0163	77.8112
BCAM	68.0163	77.8112
BCAP31	168.963	151.86
BCAR1	33.1353	29.6223
BCAS4	12.1331	16.2541
BCAS4	12.1331	16.2541
BCAT1	102.819	50.2555
BCAT2	46.8994	32.3635
BCL10	15.422	17.1423
BCL11A	11.2565	7.23219
BCL11A	11.2565	7.23219
BCL2L1	42.2277	66.0154
BCL2L1	42.2277	66.0154
BCL2L1	42.2277	66.0154
BCL2L1	42.2277	66.0154
BCL2L11	6.75049	7.44469
BCL2L12	113.361	86.6531
BCL2L12	113.361	86.6531
BCL9	47.7295	31.6179
BCL9L	17.6516	25.8078
BCL9L	17.6516	25.8078
BCLAF1	131.839	110.367
BCOR	29.6037	41.4515
BCOR	29.6037	41.4515
BCOR	29.6037	41.4515
BCS1L	27.8524	30.9387
BEND3	44.5117	35.3237
BEND3	44.5117	35.3237
BEND4	23.1493	12.6585
BET1L	47.1744	53.3302
BFAR	96.2931	85.9237
BICD2	20.5964	28.5598
BICDL1	19.3118	17.5414
BICDL1	19.3118	17.5414
BICRA	9.71542	9.18736
BICRA	9.71542	9.18736
BICRAL	6.80281	8.54838
BIN1	34.7833	50.078
BIRC2	34.8802	27.1033
BIRC2	34.8802	27.1033
BIRC6	11.2706	12.4241
BIRC6	11.2706	12.4241
BIVM	6.49802	6.0217
BLACAT1	5.57181	5.96185
BLM	35.6627	29.9672
BLOC1S1	14.8171	20.4075
BLOC1S1	14.8171	20.4075
BLOC1S3	6.66105	7.40944
BLVRB	24.2252	56.0886
BMF	18.9013	11.4246
BMF	18.9013	11.4246
BMF	18.9013	11.4246
BMP2K	6.18486	5.03473
BMP7	6.16613	8.97422
BMPR1A	52.2784	49.5336
BMPR2	5.74362	5.23722
BNIP2	30.3993	23.9892
BNIP2	30.3993	23.9892
BNIP3L	33.8121	51.1387
BOLA3	120.213	151.526
BORA	19.178	18.7474
BORCS6	9.57812	10.1457
BORCS8	9.46228	6.89792
BORCS8	9.46228	6.89792
BPGM	20.9824	17.7228
BPHL	32.9441	30.6918
BPHL	32.9441	30.6918
BRCC3	17.4202	33.6103
BRD2	120.82	118.913
BRD2	120.82	118.913
BRD2	120.82	118.913
BRD2	120.82	118.913
BRD8	46.2522	42.6141
BRF1	12.4496	10.9184
BRINP1	36.1569	39.0096
BRIP1	9.02303	6.653
BRIX1	199.726	178.728
BRMS1L	14.7562	16.2698
BROX	20.6284	12.5211
BROX	20.6284	12.5211
BRPF1	20.752	23.7453
BRPF3	32.8852	28.393
BRSK2	9.13304	17.316
BRWD1	7.53294	6.62253
BSDC1	32.6055	31.4171
BTBD17	35.3829	10.7449
BTF3L4	86.0562	93.7908
BTG1	19.1526	29.5634
BTRC	18.4127	17.7369
BUB3	125.894	110.384
BUD31	55.4889	46.0694
BZW1	199.747	184.692
BZW1	199.747	184.692
BZW1	199.747	184.692
BZW1	199.747	184.692
BZW2	160.255	154.819
C11orf1	11.3099	9.68324
C11orf54	6.50609	11.4016
C11orf58	153.122	155.095
C11orf98	9.84441	9.45018
C11orf98	9.84441	9.45018
C12orf57	168.912	244.112
C12orf57	168.912	244.112
C12orf57	168.912	244.112
C12orf73	8.78752	9.53787
C14orf119	51.1269	66.591
C15orf39	41.5653	55.2528
C16orf72	37.0422	34.5593
C18orf25	18.3428	18.8821
C18orf54	13.687	10.4799
C18orf54	13.687	10.4799
C19orf54	25.7824	24.5998
C1GALT1	29.1305	25.6066
C1orf109	36.7478	41.3759
C1orf109	36.7478	41.3759
C1orf174	22.7719	24.0656
C1orf35	58.8568	57.2322
C1orf43	111.979	112.893
C1orf50	6.18225	7.28573
C1orf56	11.8417	5.19375
C1orf94	6.30049	9.29605
C20orf27	120.129	99.3983
C20orf27	120.129	99.3983
C21orf58	10.7786	6.36266
C22orf39	22.5993	16.5747
C2CD3	8.95577	8.081
C2CD4D-AS1	6.37651	6.9472
C2orf15	7.62821	6.63987
C2orf69	32.6914	30.5725
C4orf46	51.8575	48.8449
C4orf46	51.8575	48.8449
C4orf48	17.7553	7.11727
C5orf22	43.1588	28.716
C6orf120	34.8865	36.5429
C6orf136	15.7936	16.2253
C6orf226	15.1076	15.3728
C6orf62	105.155	99.1998
C7orf25	7.13291	5.74196
C7orf25	7.13291	5.74196
C8orf58	13.5415	11.6308
C8orf82	44.6444	30.3117
C9orf40	18.9831	21.7226
C9orf72	15.58	15.3507
C9orf72	15.58	15.3507
C9orf85	6.32797	5.66881
CA11	77.1145	67.2509
CA14	44.3441	35.5085
CA5BP1	26.4307	12.2875
CA5BP1	26.4307	12.2875
CA5BP1	26.4307	12.2875
CABLES1	16.1737	11.2927
CABLES1	16.1737	11.2927
CACFD1	17.768	6.94137
CACHD1	38.4204	37.6625
CACNG7	45.6941	66.6196
CACUL1	20.5212	19.2048
CACYBP	157.208	168.475
CACYBP	157.208	168.475
CADM1	10.8359	12.1553
CADPS2	7.71963	10.4283
CALB1	38.4417	9.53763
CALM1	267.247	269.117
CALM1	267.247	269.117
CALM1	267.247	269.117
CALM2	285.893	313.429
CALM2	285.893	313.429
CALM2	285.893	313.429
CALM3	423.265	451.78
CALM3	423.265	451.78
CALR	2100.51	2122.81
CALU	114.427	142.237
CAMK2N2	20.8014	18.8497
CAMKK2	21.6388	20.36
CAMKK2	21.6388	20.36
CAMKV	102.002	107.659
CAMLG	52.1884	53.8087
CAMTA1	5.76683	5.63578
CAND1	81.4369	78.0223
CANX	382.699	443.347
CANX	382.699	443.347
CANX	382.699	443.347
CANX	382.699	443.347
CAP1	223.498	235.913
CAP1	223.498	235.913
CAP1	223.498	235.913
CAPN1	110.298	173.064
CAPN1	110.298	173.064
CAPN1	110.298	173.064
CAPN10	39.8968	26.3707
CAPN15	32.948	32.5904
CAPN5	27.7774	29.5997
CAPN7	19.2948	18.821
CAPNS1	198.237	206.566
CAPNS1	198.237	206.566
CAPRIN1	240.807	224.501
CAPRIN2	13.6373	16.5944
CAPZB	200.47	193.779
CAPZB	200.47	193.779
CARD19	10.947	10.8956
CARHSP1	121.536	133.569
CARHSP1	121.536	133.569
CARHSP1	121.536	133.569
CARHSP1	121.536	133.569
CARHSP1	121.536	133.569
CARM1	148.132	148.385
CARMIL1	16.2408	22.5425
CARNMT1	33.2392	31.6891
CARNMT1	33.2392	31.6891
CARNMT1	33.2392	31.6891
CARS2	32.5168	24.0097
CARS2	32.5168	24.0097
CASKIN2	25.0835	26.4767
CASP2	43.4065	34.6535
CASP2	43.4065	34.6535
CASP3	148.116	130.329
CASP6	61.1193	52.532
CASP8AP2	13.3091	10.4001
CASP9	17.5985	16.8518
CASP9	17.5985	16.8518
CAST	19.0575	15.1509
CAST	19.0575	15.1509
CAST	19.0575	15.1509
CAVIN3	9.20895	15.1714
CBARP	7.13025	6.00349
CBLB	8.11003	8.83604
CBLB	8.11003	8.83604
CBLB	8.11003	8.83604
CBLB	8.11003	8.83604
CBLB	8.11003	8.83604
CBLB	8.11003	8.83604
CBLL1	14.9353	19.0009
CBLN1	20.7986	5.00914
CBR4	24.7574	25.2232
CBS	51.0021	24.6034
CBS	51.0021	24.6034
CBS	51.0021	24.6034
CBX1	264.351	285.018
CBX1	264.351	285.018
CBX3	301.944	251.968
CBX3	301.944	251.968
CBX5	94.6846	78.6238
CBX5	94.6846	78.6238
CBX5	94.6846	78.6238
CBX6	25.5685	25.05
CBY1	59.2318	63.2789
CC2D1B	9.3059	9.75812
CCAR1	89.6737	88.3881
CCDC102A	9.0613	5.13589
CCDC107	10.6825	10.1453
CCDC115	30.4276	36.0605
CCDC115	30.4276	36.0605
CCDC12	9.50738	10.7508
CCDC124	231.991	215.873
CCDC136	6.2838	10.2305
CCDC136	6.2838	10.2305
CCDC137	71.9355	76.02
CCDC167	21.0163	42.2357
CCDC24	13.3307	16.4764
CCDC24	13.3307	16.4764
CCDC24	13.3307	16.4764
CCDC25	13.7293	15.7925
CCDC28B	10.3824	13.2445
CCDC32	7.82096	7.58684
CCDC47	142.771	126.406
CCDC6	69.0067	68.0018
CCDC71L	8.276	6.5847
CCDC77	35.6179	47.7749
CCDC85B	148.559	81.0441
CCDC85C	7.52627	8.85087
CCDC88A	16.7918	12.2328
CCDC88C	17.4652	13.9939
CCDC9	45.5621	38.4851
CCDC90B	29.5233	26.7919
CCDC90B	29.5233	26.7919
CCHCR1	23.8806	37.6338
CCHCR1	23.8806	37.6338
CCN1	28.7604	31.8158
CCN2	64.2072	27.8602
CCNA2	246.179	287.502
CCNB1	456.273	531.815
CCNB2	272.257	254.018
CCNC	173.947	196.575
CCNC	173.947	196.575
CCND1	134.816	159
CCND2	98.8432	104.676
CCND3	29.3308	28.9265
CCND3	29.3308	28.9265
CCND3	29.3308	28.9265
CCNDBP1	16.478	16.6562
CCNF	68.4018	61.6111
CCNG1	185.518	226.038
CCNG1	185.518	226.038
CCNG2	5.89628	8.65203
CCNH	9.76761	11.2118
CCNJL	30.9327	25.7456
CCNK	23.3405	30.2766
CCNL1	38.8196	32.0675
CCNL2	66.6216	58.2491
CCNL2	66.6216	58.2491
CCNT2	24.2015	20.2651
CCNT2-AS1	6.52403	5.98556
CCNYL1	31.4128	35.012
CCP110	13.0056	8.54932
CCT3	864.632	950.932
CCT5	462.241	479.683
CCT5	462.241	479.683
CCT5	462.241	479.683
CCT7	907.763	680.318
CD151	95.6747	96.4123
CD164	155.775	117.024
CD164	155.775	117.024
CD276	167.156	140.231
CD276	167.156	140.231
CD2AP	45.6419	47.8526
CD2BP2	86.8579	84.0015
CD2BP2	86.8579	84.0015
CD46	73.84	82.5305
CD46	73.84	82.5305
CD55	16.4308	14.7999
CD59	25.5714	31.4134
CD59	25.5714	31.4134
CD63	403.532	391.983
CD63	403.532	391.983
CD63	403.532	391.983
CD63	403.532	391.983
CD63	403.532	391.983
CD63	403.532	391.983
CD63	403.532	391.983
CD9	135.163	322.473
CD9	135.163	322.473
CD99L2	6.09778	13.85
CDC14B	43.0713	28.2523
CDC20	554.501	513.883
CDC25A	104.949	121.076
CDC25B	24.1101	27.438
CDC25B	24.1101	27.438
CDC25B	24.1101	27.438
CDC25C	39.9931	40.5761
CDC25C	39.9931	40.5761
CDC25C	39.9931	40.5761
CDC25C	39.9931	40.5761
CDC26	62.4959	70.4242
CDC27	36.9237	41.2689
CDC34	188.869	154.337
CDC37	333.639	335.337
CDC37L1	28.5507	28.4401
CDC40	29.7885	30.1132
CDC42BPA	9.99829	11.3502
CDC42BPG	8.11884	7.38444
CDC42EP2	39.7292	39.8812
CDC42EP3	23.664	19.6412
CDC42EP3	23.664	19.6412
CDC42EP3	23.664	19.6412
CDC42EP3	23.664	19.6412
CDC42EP4	22.5507	27.2841
CDC42SE1	100.98	81.568
CDC42SE2	32.8533	32.0013
CDC45	39.2756	35.9811
CDC45	39.2756	35.9811
CDC45	39.2756	35.9811
CDC7	77.4773	74.7057
CDC7	77.4773	74.7057
CDC73	37.8586	33.0021
CDCA2	32.4758	26.9527
CDCA2	32.4758	26.9527
CDCA3	32.6247	39.6277
CDCA4	115.411	139.128
CDCA7L	131.8	165.861
CDCA8	92.9042	92.9356
CDH1	148.636	150.337
CDH2	22.3526	21.7325
CDH24	19.7133	12.9059
CDH3	95.4594	116.014
CDK1	115.031	104.472
CDK1	115.031	104.472
CDK13	20.8622	19.7432
CDK13	20.8622	19.7432
CDK14	6.83107	5.35822
CDK16	111.729	197.083
CDK16	111.729	197.083
CDK17	19.6942	17.1314
CDK18	18.583	23.2808
CDK2	80.1422	65.1014
CDK2AP1	392.523	253.125
CDK2AP1	392.523	253.125
CDK2AP1	392.523	253.125
CDK2AP2	64.0288	58.3303
CDK4	299.083	233.824
CDK5	31.2373	33.4517
CDK5RAP3	51.3872	50.8479
CDK5RAP3	51.3872	50.8479
CDK9	72.0216	97.0696
CDKN1A	9.34536	21.3381
CDKN1B	7.2066	11.7572
CDKN1C	11.6009	12.9137
CDKN1C	11.6009	12.9137
CDKN2AIP	28.6122	28.9865
CDKN3	59.136	53.8639
CDON	5.62569	7.66193
CDON	5.62569	7.66193
CDR2	35.0103	43.7676
CDR2L	50.358	39.653
CDS1	17.3782	15.0019
CDS2	22.904	26.2877
CDV3	147.341	133.148
CDV3	147.341	133.148
CEBPB	19.8882	15.595
CEBPB	19.8882	15.595
CEBPD	6.9668	6.11127
CELF1	64.7286	74.4577
CELSR3	8.47477	9.91768
CEMIP2	25.5615	64.1446
CENPA	37.304	31.3293
CENPF	38.7287	32.1084
CENPL	13.2636	13.0026
CENPM	40.5377	22.1084
CENPM	40.5377	22.1084
CENPN	35.4956	31.6526
CENPO	33.5432	36.0626
CENPT	57.0448	48.439
CENPU	99.2694	80.4698
CENPX	133.265	149.311
CEP104	16.8311	16.7378
CEP120	17.1394	12.4688
CEP120	17.1394	12.4688
CEP131	37.746	28.7151
CEP135	9.82563	7.17196
CEP170	24.1288	11.4527
CEP170B	19.9837	21.986
CEP192	13.3198	12.5999
CEP350	7.94458	7.23541
CEP44	6.79059	5.14879
CEP57	37.537	31.1001
CEP63	5.43885	5.51758
CEP63	5.43885	5.51758
CEP68	13.3135	11.8171
CEP70	8.41316	7.21266
CEP78	24.1459	17.8222
CEP85	36.4744	36.1924
CEP95	14.3422	13.0135
CEP97	7.94653	6.29723
CERS4	36.7232	47.0948
CERS5	42.5805	35.252
CETN3	37.9344	34.1093
CFAP20	111.366	121.153
CFAP298	10.3104	8.99259
CFAP298	10.3104	8.99259
CFAP36	20.5154	24.66
CFDP1	100.404	108.297
CFL1	2566.48	2455.8
CGGBP1	56.791	52.4505
CGN	44.4588	38.3935
CHAF1A	81.9084	93.3932
CHCHD10	181.32	147.39
CHCHD4	49.4643	46.3288
CHCHD5	17.3409	13.4561
CHCHD5	17.3409	13.4561
CHCHD5	17.3409	13.4561
CHCHD7	44.9229	40.2608
CHD1	33.024	25.6849
CHD1L	62.7264	51.7567
CHD1L	62.7264	51.7567
CHD1L	62.7264	51.7567
CHD4	225.366	305.396
CHD4	225.366	305.396
CHD6	11.5529	15.287
CHD8	48.9715	54.318
CHEK1	61.4993	57.2199
CHEK1	61.4993	57.2199
CHEK1	61.4993	57.2199
CHEK1	61.4993	57.2199
CHEK1	61.4993	57.2199
CHEK2	58.25	83.2512
CHEK2	58.25	83.2512
CHFR	35.852	38.1127
CHFR	35.852	38.1127
CHID1	47.2424	35.9133
CHMP2A	78.1567	74.2939
CHMP4A	99.4368	75.698
CHMP5	67.0431	68.0722
CHP1	83.8409	70.793
CHPF	120.541	116.357
CHPF	120.541	116.357
CHRAC1	70.8593	68.3239
CHRAC1	70.8593	68.3239
CHRDL1	26.9602	32.2892
CHRNA5	19.1203	20.2156
CHRNB1	14.381	16.7239
CHST11	6.38412	8.90977
CHST2	22.8556	14.5447
CHST7	32.3128	33.9306
CIAO1	62.2492	66.2878
CIAO2A	54.2039	63.3495
CIB1	45.1461	54.3958
CIB1	45.1461	54.3958
CIC	17.5716	20.7674
CIC	17.5716	20.7674
CIC	17.5716	20.7674
CIPC	27.1349	24.5353
CIRBP	183.626	137.847
CISD1	33.3434	40.431
CISD2	26.6124	27.5997
CITED2	36.1742	38.8375
CITED2	36.1742	38.8375
CITED2	36.1742	38.8375
CITED4	29.5645	11.3701
CKAP2	105.169	73.3232
CKAP2	105.169	73.3232
CKAP2L	16.0899	10.9787
CKB	158.025	358.375
CKS1B	523.661	500.488
CKS2	546.18	600.942
CLASP1	17.9618	15.9739
CLASP2	27.2555	20.1567
CLCN2	8.03799	7.42618
CLCN3	21.1117	20.5571
CLCN6	13.4787	23.466
CLDN10	17.8252	14.492
CLDN3	20.8769	21.2433
CLDN4	43.1678	29.896
CLDN6	1813.65	2081.22
CLDN7	175.556	161.656
CLDN7	175.556	161.656
CLDND1	97.0053	98.2868
CLEC11A	9.39849	15.7908
CLIC1	561.17	620.149
CLIC1	561.17	620.149
CLIC4	319.188	295.166
CLK1	28.5958	26.599
CLK1	28.5958	26.599
CLK2	88.6152	84.9778
CLK3	7.648	10.0492
CLMP	19.8882	10.9998
CLN5	16.5036	15.6547
CLN6	165.307	126.276
CLN8	13.9798	14.1115
CLOCK	6.49087	6.84382
CLOCK	6.49087	6.84382
CLSPN	14.6187	12.5196
CLSTN3	21.9238	27.7445
CLTA	516.762	463.162
CLTC	188.182	186.796
CMC2	28.0993	33.5222
CMC4	14.3274	38.1826
CMC4	14.3274	38.1826
CMTM3	69.8537	32.3519
CMTM3	69.8537	32.3519
CMTM3	69.8537	32.3519
CMTM8	6.80774	7.57665
CNBP	389.166	435.126
CNDP2	135.372	110.877
CNMD	138.999	410.662
CNN2	908.028	677.446
CNN3	149.808	144.838
CNN3	149.808	144.838
CNNM3	23.8987	22.849
CNOT1	90.0643	97.2156
CNOT10	48.1198	58.6607
CNOT11	105.157	106.455
CNOT3	67.1144	67.8501
CNOT4	14.5119	14.6273
CNOT6L	7.93356	7.8781
CNOT6L	7.93356	7.8781
CNOT6L	7.93356	7.8781
CNOT7	28.1295	26.1498
CNOT7	28.1295	26.1498
CNOT7	28.1295	26.1498
CNOT8	59.4805	46.567
CNOT8	59.4805	46.567
CNOT8	59.4805	46.567
CNOT9	85.6592	94.7955
CNPPD1	57.1771	49.3758
CNPPD1	57.1771	49.3758
CNPPD1	57.1771	49.3758
CNPPD1	57.1771	49.3758
CNPY2	155.076	136.124
CNPY2	155.076	136.124
CNPY3	48.1025	42.8036
CNPY3	48.1025	42.8036
CNPY3	48.1025	42.8036
CNPY3	48.1025	42.8036
CNPY4	17.2837	17.4836
CNST	13.1388	13.2781
CNTNAP2	16.8485	26.4506
CNTROB	17.1305	20.8114
CNTROB	17.1305	20.8114
COBL	5.44032	11.336
COG2	36.0944	46.2844
COL18A1	126.799	103.947
COL1A1	17.0085	51.1225
COL27A1	5.40396	10.1036
COL2A1	6.69142	5.60125
COL4A1	19.4831	16.5895
COL4A2	44.2221	41.2365
COL4A5	23.5932	21.8133
COL4A6	12.4643	5.83423
COL4A6	12.4643	5.83423
COL9A3	27.3568	23.1121
COMMD6	33.7288	36.724
COMTD1	21.9139	26.0528
COP1	20.6584	16.7773
COPB2	95.4271	112.987
COPB2	95.4271	112.987
COPS2	50.7362	44.2744
COPS4	103.903	107.501
COPS5	167.89	174.259
COPS7A	48.9589	82.1237
COPS7A	48.9589	82.1237
COPS7B	46.0566	43.7594
COPS7B	46.0566	43.7594
COPS7B	46.0566	43.7594
COQ10B	19.6456	19.7658
COQ10B	19.6456	19.7658
COQ8A	31.7357	33.676
COQ8B	37.296	33.3598
COQ8B	37.296	33.3598
CORO1C	76.1429	65.9216
CORO1C	76.1429	65.9216
CORO2A	18.2562	28.8695
COX14	47.0805	51.5802
COX18	18.9207	23.5134
COX18	18.9207	23.5134
COX20	62.9503	64.5955
COX20	62.9503	64.5955
COX20	62.9503	64.5955
COX7A2L	64.7768	69.9214
COX7A2L	64.7768	69.9214
CPEB4	6.43911	5.73311
CPOX	17.6	15.799
CPSF3	111.743	91.5646
CPSF4	45.4169	52.8993
CPSF4	45.4169	52.8993
CPT1C	23.0222	26.4733
CPT1C	23.0222	26.4733
CPT1C	23.0222	26.4733
CPXM1	91.0991	42.5583
CRABP2	39.8582	162.655
CRABP2	39.8582	162.655
CRACR2B	6.98992	6.87663
CRACR2B	6.98992	6.87663
CRAMP1	12.8862	12.5344
CRAT	5.87259	7.11606
CREB1	21.7892	17.5414
CREB3	65.591	62.5516
CREB3L2	13.6463	19.1932
CREB3L4	22.3162	19.2594
CREB3L4	22.3162	19.2594
CREBZF	45.4465	42.1519
CREBZF	45.4465	42.1519
CRELD1	7.79371	7.49529
CRELD1	7.79371	7.49529
CRELD2	45.8657	35.028
CREM	11.9346	9.04678
CREM	11.9346	9.04678
CRIM1	6.68696	8.66005
CRIM1-DT	7.55531	7.68791
CRIP2	10.8024	10.6926
CRIP2	10.8024	10.6926
CRIP2	10.8024	10.6926
CRIP2	10.8024	10.6926
CRIPT	8.45043	6.94145
CRKL	109.635	120.715
CRMP1	53.3648	101.303
CRMP1	53.3648	101.303
CRMP1	53.3648	101.303
CRMP1	53.3648	101.303
CRTAP	68.2537	60.6236
CRTC2	22.4019	21.6501
CRY1	34.6505	31.4186
CRY2	19.7489	16.3965
CRY2	19.7489	16.3965
CRYZL1	17.3963	19.6153
CS	247.798	231.585
CSDE1	563.822	263.514
CSE1L	465.747	392.319
CSNK1A1	225.266	207.72
CSNK1A1	225.266	207.72
CSNK1G1	7.23237	6.63998
CSNK1G3	29.0992	24.0316
CSNK2B	340.888	288.113
CSPP1	6.15221	6.17835
CSPP1	6.15221	6.17835
CSRNP1	6.47772	11.1676
CSRNP1	6.47772	11.1676
CSRP2	293.093	319.469
CTBP2	59.2831	76.4282
CTBP2	59.2831	76.4282
CTBP2	59.2831	76.4282
CTC-338M12.4	5.78519	9.81121
CTC1	7.89783	10.1898
CTCF	125.416	132.308
CTDNEP1	156.001	109.343
CTDNEP1	156.001	109.343
CTDP1	53.1246	56.7212
CTDP1	53.1246	56.7212
CTDSP1	17.5782	15.7376
CTDSP1	17.5782	15.7376
CTDSP1	17.5782	15.7376
CTDSP1	17.5782	15.7376
CTDSP1	17.5782	15.7376
CTDSP1	17.5782	15.7376
CTDSP1	17.5782	15.7376
CTDSP2	55.5919	57.9199
CTDSPL	17.7469	20.624
CTDSPL2	28.6437	29.1047
CTH	10.5018	10.3373
CTNNA1	233.926	257.652
CTNNA1	233.926	257.652
CTNNAL1	105.652	77.336
CTNNB1	462.625	329.447
CTNNBIP1	46.2392	38.6629
CTNS	15.2711	13.7331
CTNS	15.2711	13.7331
CTPS1	105.493	96.3947
CTPS2	71.1048	79.4046
CTPS2	71.1048	79.4046
CTPS2	71.1048	79.4046
CTSA	51.4937	39.2858
CTSL	35.5992	52.8032
CTSV	48.0607	26.1912
CTSV	48.0607	26.1912
CTTNBP2	7.99507	6.00926
CTTNBP2	7.99507	6.00926
CTXN1	186.345	101.359
CUL1	107.061	104.544
CUL1	107.061	104.544
CUL1	107.061	104.544
CUL1	107.061	104.544
CUL1	107.061	104.544
CUL3	55.2573	50.3821
CUL4A	68.3534	56.8452
CUL4A	68.3534	56.8452
CUL4A	68.3534	56.8452
CUL4A	68.3534	56.8452
CUTA	399.165	279.41
CXADR	43.181	45.5073
CXCL12	20.3571	25.5347
CXXC1	93.055	85.1693
CXXC5	137.478	109.944
CXXC5	137.478	109.944
CXXC5	137.478	109.944
CXXC5	137.478	109.944
CXXC5	137.478	109.944
CYB561	29.1447	28.481
CYB561	29.1447	28.481
CYB561A3	9.58222	6.36596
CYB561A3	9.58222	6.36596
CYB561D2	13.3156	12.4365
CYB5A	54.8604	61.1397
CYB5D1	11.3478	11.7817
CYBA	115.22	84.6816
CYC1	245.97	265.723
CYCS	178.106	199.813
CYHR1	31.0019	21.9374
CYLD	7.65638	8.15466
CYLD	7.65638	8.15466
CYLD	7.65638	8.15466
CYP20A1	5.98899	5.62532
CYP20A1	5.98899	5.62532
CYP51A1	173.185	263.841
CYP51A1	173.185	263.841
CYREN	15.4607	16.6775
CYREN	15.4607	16.6775
CYSTM1	66.3836	68.3229
CYTH2	40.322	28.8131
DAAM1	13.6471	12.8804
DAB2IP	21.8218	18.6147
DAG1	128.797	125.422
DAG1	128.797	125.422
DALRD3	27.1759	20.8451
DALRD3	27.1759	20.8451
DANCR	347.255	282.765
DANT1	10.499	12.0187
DAPK1	60.1511	64.0872
DAPK1	60.1511	64.0872
DAPK1	60.1511	64.0872
DAPK1	60.1511	64.0872
DAPK3	93.8673	81.803
DARS2	64.1924	55.4038
DAXX	166.759	174.889
DBF4	68.3658	58.7582
DBI	144.511	204.866
DBI	144.511	204.866
DBI	144.511	204.866
DBI	144.511	204.866
DBN1	468.532	383.149
DBN1	468.532	383.149
DBP	11.1081	7.55432
DCAF1	18.48	21.4998
DCAF11	55.3419	44.7907
DCAF11	55.3419	44.7907
DCAF11	55.3419	44.7907
DCAF13	212.585	198.309
DCAF15	105.239	110.216
DCAF16	32.1193	30.0446
DCAF17	14.531	15.5253
DCAF4	10.3234	15.0312
DCAF5	15.5045	15.1733
DCAF5	15.5045	15.1733
DCAF5	15.5045	15.1733
DCAF6	10.23	13.8673
DCAF6	10.23	13.8673
DCAF7	66.5941	66.3007
DCAF8	58.0881	64.7804
DCAKD	41.1001	28.581
DCAKD	41.1001	28.581
DCBLD1	10.8678	7.39478
DCBLD2	63.005	48.8277
DCK	41.4942	40.8801
DCLRE1B	12.3496	8.51013
DCLRE1B	12.3496	8.51013
DCP1A	13.5886	13.0967
DCP1B	15.9256	23.0472
DCP2	52.541	37.3236
DCTN4	48.4806	46.352
DCTN4	48.4806	46.352
DCTPP1	160.565	199.215
DCTPP1	160.565	199.215
DCUN1D2	9.65707	9.92666
DCUN1D3	9.30595	9.74339
DCUN1D4	31.1932	21.5917
DCUN1D4	31.1932	21.5917
DCUN1D5	30.9434	30.1426
DCXR	99.3319	115.093
DDAH1	21.2224	27.1179
DDAH2	103.359	58.6879
DDAH2	103.359	58.6879
DDAH2	103.359	58.6879
DDB1	300.602	327.922
DDIAS	25.1328	24.2454
DDIT3	9.82218	7.26878
DDIT3	9.82218	7.26878
DDIT4	15.2507	82.0631
DDOST	399.557	374.061
DDR1	127.135	94.09
DDR1	127.135	94.09
DDR1	127.135	94.09
DDR1	127.135	94.09
DDR1	127.135	94.09
DDR1	127.135	94.09
DDR1	127.135	94.09
DDX23	154.005	157.647
DDX3X	218.913	341.89
DDX3X	218.913	341.89
DDX3X	218.913	341.89
DDX41	101.312	86.3614
DDX42	121.944	132.455
DDX42	121.944	132.455
DDX5	485.139	506.889
DDX5	485.139	506.889
DDX5	485.139	506.889
DDX5	485.139	506.889
DDX50	22.6874	23.2868
DDX54	99.1945	102.89
DDX59	11.7217	9.43001
DDX59	11.7217	9.43001
DDX6	104.839	102.197
DDX6	104.839	102.197
DEAF1	23.7712	24.333
DEAF1	23.7712	24.333
DEAF1	23.7712	24.333
DECR1	19.9203	13.8204
DEDD	33.458	28.0583
DEDD	33.458	28.0583
DEDD2	61.6679	47.2612
DEDD2	61.6679	47.2612
DEGS1	56.1813	83.1922
DEGS1	56.1813	83.1922
DELE1	25.0063	27.6027
DENND4B	35.449	35.7055
DENND4B	35.449	35.7055
DENND4C	8.96413	8.71409
DENND4C	8.96413	8.71409
DEPDC1	32.2197	24.7436
DEPDC1B	48.6568	44.5442
DEPDC5	7.62882	6.08079
DEPDC5	7.62882	6.08079
DEPDC5	7.62882	6.08079
DERL1	69.9914	72.9789
DERL3	11.3838	13.2613
DESI1	47.9194	44.67
DESI2	67.4348	73.4524
DET1	6.76079	7.94413
DET1	6.76079	7.94413
DET1	6.76079	7.94413
DEXI	47.6652	31.0558
DFFB	7.33072	7.69829
DGAT1	14.0218	17.1611
DGCR2	81.3008	82.7278
DGLUCY	12.6392	16.4647
DHCR24	795.21	1000.65
DHCR7	240.298	372.837
DHPS	53.5021	55.6133
DHPS	53.5021	55.6133
DHRS1	18.5137	8.77917
DHRS13	49.3099	41.2975
DHRS3	9.29142	13.8441
DHRS3	9.29142	13.8441
DHRS4-AS1	8.44343	9.39708
DHTKD1	32.6212	39.5487
DHX15	374.413	417.451
DHX38	60.9739	56.2062
DHX9	361.502	345.433
DIABLO	33.976	30.9075
DIABLO	33.976	30.9075
DIABLO	33.976	30.9075
DIABLO	33.976	30.9075
DIAPH1	98.4798	88.978
DIAPH2	10.2838	19.8693
DIAPH3	7.02242	6.29446
DIDO1	33.1328	46.9913
DIMT1	67.1541	73.7769
DIP2A	8.62329	7.61852
DIPK1A	5.28527	6.95691
DIPK2A	26.4994	26.3006
DIPK2A	26.4994	26.3006
DIPK2A	26.4994	26.3006
DIXDC1	6.24593	6.83732
DIXDC1	6.24593	6.83732
DIXDC1	6.24593	6.83732
DKK3	21.9775	18.636
DKK3	21.9775	18.636
DLAT	66.8351	78.95
DLD	99.6509	101.442
DLD	99.6509	101.442
DLEU1	8.53141	8.7969
DLG1	23.9057	23.2995
DLG1	23.9057	23.2995
DLG1	23.9057	23.2995
DLG1	23.9057	23.2995
DLG4	16.9786	16.4575
DLG4	16.9786	16.4575
DLG4	16.9786	16.4575
DLG4	16.9786	16.4575
DLGAP1-AS2	67.4002	62.6194
DLGAP5	134.863	104.797
DMPK	24.9836	18.0761
DMPK	24.9836	18.0761
DMTF1	28.5713	23.4308
DMXL1	6.98093	7.45188
DMXL1	6.98093	7.45188
DNAAF2	69.3772	66.8278
DNAAF2	69.3772	66.8278
DNAJA1	541.941	439.511
DNAJB1	113.809	86.1815
DNAJB1	113.809	86.1815
DNAJB1	113.809	86.1815
DNAJB11	198.341	167.733
DNAJB12	30.4172	28.6186
DNAJB14	18.7409	15.523
DNAJB2	35.487	37.5777
DNAJB4	16.647	10.2948
DNAJB4	16.647	10.2948
DNAJB5	48.5857	27.9757
DNAJB5	48.5857	27.9757
DNAJB6	225.067	319.122
DNAJB9	21.3954	22.4056
DNAJC1	19.7303	13.0886
DNAJC10	47.6036	38.1205
DNAJC14	34.2048	37.7898
DNAJC14	34.2048	37.7898
DNAJC14	34.2048	37.7898
DNAJC16	13.4091	10.3367
DNAJC17	9.25535	8.82029
DNAJC21	21.1803	16.5498
DNAJC25	17.3247	17.2653
DNAJC25	17.3247	17.2653
DNAJC3	22.0579	17.2706
DNAJC4	30.5978	19.944
DNAJC4	30.5978	19.944
DNAJC7	116.021	117.434
DNAJC7	116.021	117.434
DNLZ	20.0703	11.877
DNM1L	64.6075	58.4807
DNM2	108.01	111.674
DNMT3A	89.3437	86.1099
DNMT3A	89.3437	86.1099
DNMT3A	89.3437	86.1099
DNMT3A	89.3437	86.1099
DNMT3B	1188.24	1648.75
DNMT3B	1188.24	1648.75
DNPEP	36.1093	45.1175
DNPEP	36.1093	45.1175
DNPEP	36.1093	45.1175
DOCK4	12.2383	12.7174
DOCK9	5.61097	9.05758
DOK1	5.95305	9.96563
DOLPP1	51.0122	43.8278
DPAGT1	68.1784	68.2595
DPH7	25.8043	20.0878
DPM2	73.1894	70.2211
DPP3	117.806	103.407
DPP9	33.622	30.4968
DPY19L1	19.0193	15.6862
DPY19L1	19.0193	15.6862
DPY19L4	18.2975	16.1901
DPYSL2	144.283	112.717
DPYSL2	144.283	112.717
DPYSL2	144.283	112.717
DPYSL3	180.046	350.144
DPYSL5	7.90738	9.54812
DPYSL5	7.90738	9.54812
DRAXIN	14.5543	20.7371
DROSHA	51.5635	52.4439
DSC2	39.891	28.7292
DSCC1	76.0054	74.4724
DSE	13.798	8.55806
DSE	13.798	8.55806
DSE	13.798	8.55806
DSEL	5.10835	9.91747
DSG2	160.02	147.902
DSN1	47.462	42.5239
DSP	20.6778	19.792
DSTN	161.97	225.256
DSTYK	6.40304	6.648
DTL	57.2216	65.0932
DTWD2	9.77487	10.1254
DTWD2	9.77487	10.1254
DTX4	16.4118	10.7921
DTX4	16.4118	10.7921
DUSP1	16.7958	13.7484
DUSP14	20.8812	20.7513
DUSP22	8.25747	9.94805
DUSP23	70.5182	58.9826
DUSP5	66.3673	81.3595
DUSP6	224.778	130.227
DUSP7	31.5198	29.7528
DUT	83.9191	92.6416
DUT	83.9191	92.6416
DUT	83.9191	92.6416
DUT	83.9191	92.6416
DXO	18.5311	14.6745
DYNC1LI1	111.67	118.001
DYNLL1	753.624	668.955
DYNLL2	70.9059	92.7712
DYNLRB1	115.947	104.84
DYNLRB1	115.947	104.84
DYRK1A	10.6996	10.6536
DYRK1A	10.6996	10.6536
DYRK1A	10.6996	10.6536
DYRK1B	17.8479	14.0938
DYRK2	16.7205	18.3618
DYSF	10.7953	11.7914
DZIP1	24.8263	12.3028
E2F1	48.9903	53.1469
E2F3	31.8588	27.5569
E2F3	31.8588	27.5569
E2F7	23.1419	24.2096
E2F8	17.8943	11.7411
E2F8	17.8943	11.7411
E2F8	17.8943	11.7411
E4F1	41.3311	41.2112
EARS2	52.2144	53.0629
EARS2	52.2144	53.0629
EBAG9	21.0072	19.5286
EBAG9	21.0072	19.5286
ECI1	83.679	69.9679
ECI2	68.6851	73.1956
ECI2	68.6851	73.1956
ECPAS	105.591	96.1199
ECPAS	105.591	96.1199
ECT2	71.3975	66.3105
ECT2	71.3975	66.3105
EDEM1	9.71524	8.19477
EDEM3	11.1672	8.94697
EDIL3	14.702	22.1701
EDIL3	14.702	22.1701
EEF1A1	9489.65	8367.7
EEF1AKMT4	10.3213	13.2826
EEF1AKMT4	10.3213	13.2826
EEF1B2	1147.87	1026.84
EEF1B2	1147.87	1026.84
EEF1D	132.074	114.582
EEF1E1	56.8479	58.0912
EEF1G	2795.52	1959.84
EEF2K	13.0027	19.2951
EFCAB11	8.44406	6.64383
EFCAB11	8.44406	6.64383
EFCAB11	8.44406	6.64383
EFEMP2	5.88568	9.75983
EFNA3	11.0819	17.4194
EFNA4	28.3319	38.3172
EFNB1	20.21	19.8302
EFNB3	16.8209	23.4871
EFS	48.0661	26.0231
EGLN3	18.2175	28.1429
EGR1	17.2445	9.50471
EHBP1	18.303	13.3433
EHBP1	18.303	13.3433
EHBP1	18.303	13.3433
EHBP1	18.303	13.3433
EHBP1	18.303	13.3433
EHD1	43.3858	39.5792
EHD1	43.3858	39.5792
EHD3	15.2138	17.8528
EHD4	34.016	34.9474
EIF1	344.302	381.606
EIF1B	241.919	253.136
EIF2A	53.9132	56.6944
EIF2AK3	14.0137	12.8915
EIF2B2	27.0229	33.0392
EIF2B4	94.4057	86.5522
EIF2B4	94.4057	86.5522
EIF2B5	60.9591	70.703
EIF2S1	95.8248	96.3288
EIF2S3	749.116	929.233
EIF3J	144.627	135.569
EIF3J-DT	10.8783	9.33449
EIF3J-DT	10.8783	9.33449
EIF4A3	262.788	213.969
EIF4B	582.749	592.075
EIF4E	40.896	39.4774
EIF4E2	85.8517	86.8611
EIF4E2	85.8517	86.8611
EIF4EBP1	398.652	377.73
EIF4G2	967.27	972.671
EIF4G2	967.27	972.671
EIF5	186.57	178.519
EIF5	186.57	178.519
EIF5A	1004.78	895.078
EIF5A	1004.78	895.078
EIF5A	1004.78	895.078
EIF5A	1004.78	895.078
EIF5A	1004.78	895.078
EIF5A	1004.78	895.078
EIF5B	37.1413	62.0565
EIPR1	31.1726	29.9102
ELAC2	131.827	129.366
ELAVL2	13.6483	12.7152
ELAVL2	13.6483	12.7152
ELAVL2	13.6483	12.7152
ELAVL2	13.6483	12.7152
ELAVL2	13.6483	12.7152
ELAVL2	13.6483	12.7152
ELAVL2	13.6483	12.7152
ELF1	8.32857	6.7472
ELF2	21.172	24.8227
ELF2	21.172	24.8227
ELK1	50.1575	42.025
ELK1	50.1575	42.025
ELK4	8.34603	6.00155
ELL	14.8942	15.6348
ELL2	7.72324	11.2844
ELMO2	26.5621	28.127
ELMOD2	13.6284	9.41789
ELOC	69.8491	75.5249
ELOC	69.8491	75.5249
ELOC	69.8491	75.5249
ELOVL1	43.4982	47.1725
ELOVL1	43.4982	47.1725
ELOVL4	21.944	21.3142
ELOVL6	84.9589	90.8492
ELP1	46.0335	41.192
ELP2	43.6628	48.2641
ELP5	58.3422	49.0567
ELP5	58.3422	49.0567
ELP5	58.3422	49.0567
ELP6	27.21	24.9499
ELP6	27.21	24.9499
EMC2	22.3264	20.4124
EMC3	25.838	26.6834
EMC6	11.331	19.5121
EMC9	32.4957	28.5028
EMD	111.395	144.245
EME2	16.3978	17.1569
EMG1	47.185	58.108
EML3	13.2344	10.9657
EMSY	14.86	11.1492
ENAH	77.0265	71.8023
ENC1	23.689	16.6304
ENDOG	14.2589	11.6073
ENHO	42.098	45.8117
ENKD1	12.2207	9.65636
ENO1	2433.74	2665.44
ENO2	72.1201	105.913
ENO3	7.56317	17.2412
ENO3	7.56317	17.2412
ENOPH1	154.652	160.574
ENOX2	6.94145	11.237
ENPP5	8.02094	6.03257
ENSA	176.876	255.418
ENSA	176.876	255.418
ENTPD7	12.4356	9.9935
ENTPD7	12.4356	9.9935
ENY2	106.742	84.4157
EOGT	18.5897	11.5789
EP300	30.2621	56.8491
EPB41	20.1585	20.0645
EPB41L3	9.03518	10.7089
EPB41L3	9.03518	10.7089
EPC1	23.2869	21.2218
EPC2	24.4627	21.1279
EPCAM	693.606	678.812
EPHA1	181.725	170.024
EPHA2	24.4645	26.718
EPHB4	176.624	124.002
EPHB6	12.8694	14.9536
EPHX1	85.8576	92.6437
EPHX3	36.7674	22.4032
EPHX3	36.7674	22.4032
EPM2AIP1	12.7259	11.6749
EPOR	8.71111	9.82995
EPS8L1	8.69895	9.12122
ERAP1	6.19971	5.30425
ERBB3	33.0232	29.2327
ERBB3	33.0232	29.2327
ERBIN	20.3834	17.8604
ERC1	9.1162	15.9668
ERCC1	17.7416	18.9441
ERCC1	17.7416	18.9441
ERCC4	5.876	5.51101
ERF	82.1711	88.452
ERF	82.1711	88.452
ERF	82.1711	88.452
ERG28	226.376	267.483
ERGIC3	276.222	229.468
ERH	1161.1	1212.02
ERLIN1	53.311	50.0312
ERMARD	9.46138	9.37519
ERP29	251.031	232.89
ERP44	30.0658	31.1659
ESCO1	26.2773	24.7229
ESCO2	17.673	12.1441
ESD	53.2289	53.957
ESRP1	172.828	177.916
ESRP2	25.9201	22.116
ESRRA	33.9493	31.8768
ESRRA	33.9493	31.8768
ESYT1	121.879	109.146
ESYT2	17.8189	21.8123
ETF1	237.452	231.651
ETF1	237.452	231.651
ETFB	65.1885	60.5225
ETFDH	11.3776	8.33803
ETNK1	32.343	23.675
ETV1	38.4529	41.4629
ETV1	38.4529	41.4629
ETV1	38.4529	41.4629
ETV1	38.4529	41.4629
ETV1	38.4529	41.4629
ETV3	16.2089	18.4506
ETV4	223.958	247.825
ETV4	223.958	247.825
ETV5	46.6776	38.7691
EVA1B	39.0195	15.2998
EVA1B	39.0195	15.2998
EVI5L	8.20056	7.79603
EWSR1	176.343	173.77
EXO1	39.9954	40.777
EXOC8	8.32866	9.57508
EXOSC1	37.9546	34.0118
EXOSC2	61.6937	67.0884
EXOSC2	61.6937	67.0884
EXOSC4	137.2	96.8492
EXOSC6	38.1851	24.64
EXOSC8	130.756	107.472
EXT1	35.6565	36.3732
EXTL2	47.8214	48.453
EXTL2	47.8214	48.453
EXTL3	69.336	79.6557
EZR	314.757	434.207
EZR	314.757	434.207
F11R	173.607	191.075
F2R	23.8627	26.6864
F2RL1	17.3693	47.0121
FAAP100	57.1458	32.9267
FABP3	8.16442	13.8812
FABP5	562.833	803.651
FABP6	15.252	9.52343
FADS1	147.025	216.011
FADS2	583.755	834.766
FADS2	583.755	834.766
FADS2	583.755	834.766
FAF2	57.4004	62.3802
FAM102A	33.0825	24.9841
FAM102B	21.9587	17.8808
FAM111A	14.9816	9.84542
FAM117A	38.8767	32.7228
FAM117B	27.9332	22.8512
FAM118A	12.7492	8.86042
FAM118A	12.7492	8.86042
FAM118B	28.3111	32.5141
FAM118B	28.3111	32.5141
FAM120A	29.4852	23.6801
FAM120AOS	29.3684	20.1799
FAM120B	9.63338	8.72919
FAM120B	9.63338	8.72919
FAM126A	50.4795	55.7978
FAM131A	14.4142	12.6256
FAM131A	14.4142	12.6256
FAM131B	22.386	27.8684
FAM133B	18.9935	18.2867
FAM133B	18.9935	18.2867
FAM135A	22.3944	16.088
FAM136A	248.587	202.427
FAM13B	15.5033	11.8616
FAM161A	12.5876	9.77858
FAM162A	36.6804	53.8571
FAM168A	16.7237	19.0685
FAM169A	23.2062	25.3647
FAM169A	23.2062	25.3647
FAM171B	11.799	14.8875
FAM177A1	21.662	16.6512
FAM177A1	21.662	16.6512
FAM189B	47.7666	35.7851
FAM193A	19.5641	18.0367
FAM193A	19.5641	18.0367
FAM200B	9.82783	9.57686
FAM214B	8.07026	8.939
FAM216A	27.1144	41.8677
FAM219A	10.6194	18.168
FAM222B	31.4189	33.1647
FAM53C	78.418	82.2605
FAM53C	78.418	82.2605
FAM76A	6.77506	7.04854
FAM76B	20.7275	16.1753
FAM89B	46.8939	25.1694
FAM8A1	18.4097	15.5298
FAM91A1	21.6743	20.7833
FAM98A	135.368	177.682
FANCF	30.7436	33.2701
FANCG	71.3352	64.5091
FAR1	58.9164	54.3581
FARP1	40.0939	26.5768
FARP1	40.0939	26.5768
FARS2	7.93359	7.07155
FARS2	7.93359	7.07155
FASN	289.102	476.797
FASTK	58.1347	46.1253
FAT1	22.8076	28.1803
FAT3	5.00036	9.78869
FBH1	23.8348	24.2244
FBH1	23.8348	24.2244
FBLIM1	63.8723	79.0798
FBLN1	129.48	137.041
FBRS	8.29995	6.67998
FBXL12	37.3837	37.9157
FBXL14	7.84914	8.35449
FBXL15	22.098	17.171
FBXL19	102.903	81.24
FBXL19	102.903	81.24
FBXL19	102.903	81.24
FBXL19	102.903	81.24
FBXL7	5.15218	6.83749
FBXL7	5.15218	6.83749
FBXO11	50.2156	41.391
FBXO11	50.2156	41.391
FBXO22	12.5653	10.7733
FBXO27	13.646	15.1379
FBXO30	15.3491	12.8337
FBXO31	13.3241	11.8005
FBXO31	13.3241	11.8005
FBXO33	13.5996	11.0766
FBXO41	5.5243	10.8277
FBXO46	29.1431	27.2985
FBXO5	79.2326	86.0396
FBXO5	79.2326	86.0396
FBXO8	5.47236	8.06851
FBXW11	26.7178	34.3039
FBXW7	8.63848	7.18287
FBXW7	8.63848	7.18287
FBXW7	8.63848	7.18287
FCHSD2	6.49816	6.28297
FDFT1	373.731	638.906
FDFT1	373.731	638.906
FDFT1	373.731	638.906
FDFT1	373.731	638.906
FDPS	230.632	303.801
FDXR	16.3172	24.1884
FEM1A	60.3959	61.2173
FEM1B	49.5585	59.7171
FEM1C	15.4823	18.3963
FEN1	224.058	227.46
FERMT2	118.306	105.826
FES	9.06694	6.89364
FES	9.06694	6.89364
FEZ1	13.5413	12.0566
FEZ2	46.6828	54.9095
FGD4	9.61131	10.2108
FGD5-AS1	97.8672	90.0873
FGD5-AS1	97.8672	90.0873
FGD5-AS1	97.8672	90.0873
FGD6	12.0815	11.0428
FGF11	9.7922	20.9193
FGF11	9.7922	20.9193
FGF11	9.7922	20.9193
FGF12	8.21633	5.0968
FGF13	33.9791	81.326
FGF13	33.9791	81.326
FGF13-AS1	5.3859	17.5374
FGF14-AS2	6.66075	6.91321
FGF19	15.5135	41.5637
FGF2	33.1806	44.2801
FGF2	33.1806	44.2801
FGFBP3	85.155	80.209
FGFR1	183.148	170.485
FGFR1	183.148	170.485
FGFR1OP2	25.9985	24.95
FGFR2	25.8298	32.1613
FGFR2	25.8298	32.1613
FGFR2	25.8298	32.1613
FGFR4	55.285	86.979
FGFRL1	6.23955	9.22937
FGFRL1	6.23955	9.22937
FH	110.914	116.687
FHDC1	24.8923	24.6273
FHDC1	24.8923	24.6273
FHOD1	49.2212	38.2345
FIBP	118.416	115.515
FIG4	16.8634	14.5871
FIRRE	27.3783	38.3482
FIS1	220.418	211.872
FIZ1	21.3245	15.154
FJX1	18.5666	8.42195
FKBP10	244.209	211.777
FKBP14	12.1712	13.0942
FKBP1B	19.7236	19.6669
FKBP2	93.2512	81.607
FKBP2	93.2512	81.607
FKBP2	93.2512	81.607
FKBP2	93.2512	81.607
FKBP2	93.2512	81.607
FKBP2	93.2512	81.607
FKBP3	139.949	132.963
FKBP4	264.848	584.154
FKBP5	25.9022	22.386
FKBP5	25.9022	22.386
FKBPL	22.2825	20.3948
FLAD1	84.7988	86.384
FLII	139.269	127.969
FLII	139.269	127.969
FLJ20021	9.28508	8.09832
FLNC	5.0648	16.0467
FLOT1	138.032	150.487
FLT1	24.9324	17.2764
FLVCR1	83.7572	59.2605
FLVCR1-DT	24.5659	28.0811
FLYWCH2	31.0495	35.045
FLYWCH2	31.0495	35.045
FMNL2	18.6991	19.5201
FN1	18.9302	40.6836
FNBP1L	80.5503	74.2631
FNBP4	32.1564	33.0315
FNDC3A	19.9339	14.9449
FNDC3A	19.9339	14.9449
[truncated: 4,581 more rows]
