# Supplementary material for: Establishment of Human Formative Pluripotent Stem Cell‐Like Cells Exhibiting Amniotic Differentiation Potentials
Source: Cell Prolif. 2026 Mar 25:e70193. Online ahead of print. doi: 10.1111/cpr.70193 (PMC13325813; doi:10.1111/cpr.70193)
Supplement: Supplementary file 6 — Table S5: Bivalent gene list. [file CPR-9999-e70193-s001.xlsx]

## Sheet: Sheet1
Table S5. Bivalent gene list.
HPSE2
CNNM1
SEC31B
PAX2
SFXN3
KAZALD1
ELOVL3
PITX3
PSD
MIR146B
NEURL1
CFAP58
SORCS3
SORCS1
ADD3-AS1
RBM20
ADRB1
VWA2
AFAP1L2
GFRA1
HSPA12A
VAX1
MIR3663
SLC18A2
EMX2OS
PRLHR
PLPP4
HMX3
GPR26
ADAM12
FOXI2
PTPRE
NKX6-2
ADGRA1
ADAM8
CALY
SPRN
ITGA8
ST8SIA6
ADARB2
NEBL-AS1
LOC100130992
BMI1
SPAG6
LOC100499489
ARMC3
PTF1A
C10orf67
GPR158-AS1
APBB1IP
MKX
JCAD
MAP3K8
ZNF438
ZEB1
ALOX5
SYT15
NPY4R
GDF10
AKR1E2
DRGX
CHAT
C10orf53
PRKG1-AS1
DKK1
PCDH15
IL15RA
BICC1
PHYHIPL
FAM13C
TMEM26
ARID5B
ZNF365
EGR2
LRRTM3
ATOH7
TSPAN15
NPFFR1
CDH23
VSIR
SPOCK2
ITIH5
ZNF503-AS1
ZNF503-AS2
KCNMA1
DLG5-AS1
ZMIZ1-AS1
SFTPA2
BMS1P21
DYDC1
NRG3
GRID1
AGAP11
FAS
CH25H
IFIT3
SLC16A12
PPP1R3C
CPEB3
MARK2P9
CYP26C1
FFAR4
RBP4
TLL2
SLIT1
GOLGA7B
CRTAC1
GPR88
S1PR1
LINC01342
VAV3-AS1
CASZ1
C1orf194
AMIGO1
PGR
PGR-AS1
CFAP300
GSTM3
GRIA4
GUCY1A2
SLC6A17
ELMOD1
C11orf87
ARHGAP20
COLCA2
KCNA2
KCNA3
ANKK1
DRD2
ZBTB16
LINC00900
GALNT18
APOA1
DENND2D
DSCAML1
IL10RA
SCN4B
SCN2B
MPZL2
C2CD2L
ABCG4
USP2
OAF
POU2F3
LOC649133
GRIK4
MICAL2
MIR100HG
JHY
INKA2-AS1
BSX
SCN3B
VSIG2
ESAM
SLC37A2
PKNOX2
KCND3
LINC01750
KIRREL3
FLI1
KCNJ5
C11orf45
BARX2
TMEM45B
WNT2B
RASSF10
OPCML
TNFRSF18
CYP2R1
CALCA
INSC
NGF
KRTAP5-AS1
SOX6
NHLH2
CD58
NCR3LG1
ABCC8
USH1C
IFITM10
MYOD1
KCNC1
C1QTNF12
TENT5C
LDHC
TMEM86A
SPAG17
NPPB
TBX15
ADAM30
SLC6A5
NELL1
IGF2
TH
TNFRSF1B
GAS2
ASCL2
KCNQ1
FIBIN
KCNQ1DN
KCNA4
MPPED2
PAX6
WT1-AS
PRRG4
C11orf91
LMO2
SLC1A2
PRR5L
LRRC38
LRRC4C
MIR670
MIR129-2
ACCS
ALX4
HJV
ANKRD34A
CHST1
CD160
OR51D1
KAZN
ADAMTSL4
CELF3
LRRC56
TDRD10
SHE
RHBG
MIR9-1
MMP23B
BCAN
NTRK1
INSRR
PEAR1
LRRC71
LRRC55
LOC143666
CD1D
SNHG28
CFAP45
KCNJ10
KCNJ9
LRRC10B
HSPA6
FCRLB
BEST1
OLFML2B
SCT
DRD4
CLCNKB
FAM131C
KCNK4
NAALADL1
TIGD3
LMX1A
RXRG
LRRC52
SNX32
TMEM151A
FAM78B
NPAS4
SYT12
ILDR2
LOC100130987
CLCF1
CARNS1
RCSD1
FGF3
NLRP14
PRRX1
DNM3
PHOX2A
SYT9
P2RY2
P2RY6
P4HA3
CHRDL2
TPBGL
KLHL35
MAP6
MOGAT2
WNT11
LRRC32
ASTN1
BRINP2
KCTD21
TENM4
NPHS2
FAM163A
LHX4
KIAA1614
CACNA1E
FAM181B
LINC01686
LMO1
RGL1
COLGALT2
CCDC83
ME3
PTGS2
PLA2G4A
PAX7
BRINP3
MTNR1B
DEUP1
GPR83
PIWIL4
GABRD
MAML2
AKR7A3
C1orf53
LHX9
CNTN5
NBL1
HTR6
ASCL5
PKP1
LMOD1
LGR6
CHIT1
LINC01136
NFASC
UBXN10
MFSD4A
VWA5B1
AVPR1B
RASSF5
CR1
CD34
FAM43B
CAMK1G
G0S2
ANKS1B
ANO4
SLC5A8
LINC00485
C12orf42
HCFC2
HHAT
RFX4
ASCL4
WSCD2
TAS2R7
FOXN4
CUX2
RPH3A
KCNH1
OAS3
RASAL1
LHX5
NOS1
SRRM4
CCDC60
TMEM233
CABP1
LRRC43
B3GNT4
CCDC62
DNAH10
RFLNA
MANSC1
LINC00939
TMEM132C
APOLD1
RIMBP2
GALNT9
P2RX2
GRIN2B
RERG
PTPRO
ESRRG
IQSEC3
TGFB2
TGFB2-AS1
LRTM2
SLC30A10
PDE3A
HLX
LDLRAD2
CACNA1C
SPX
ABCC9
ST8SIA1
TLR5
CCDC185
SOX5
CNIH3
WNT4
BHLHE41
SSPN
STUM
CACNA1C-AS1
PTHLH
WNT3A
OBSCN-AS1
TRIM17
EPHA8
TSPAN11
FAM89A
TRIM67
DENND5B-AS1
DISC1
SLC35F3
PRMT8
LYST
GPR137B
ERO1B
LGALS8-AS1
ACTN2
ZNF436
TCEA3
CRACR2A
CHRM3
ABCD2
FMN2
LRRK2
RGS7
PDZRN4
PLD5
TMEM117
FGF23
KIF26B
DBX2
C1orf229
ENDOU
VDR
CCDC184
NCMAP
KCNA6
WNT10B
WNT1
DDN
DHH
C1QL4
DNAJC22
KCNH3
KCNA1
FAIM2
AQP5
AQP6
ASIC1
KCNA5
ANKRD33
RUNX3
KRT86
KRT81
LINC02381
PDE1B
NTF3
MMEL1
GLS2
RHCE
NDUFA4L2
ARHGAP9
SLC26A10
B4GALNT1
AGAP2-AS1
AGAP2
CYP27B1
SLC16A7
ANO2
TAFA2
AVPR1A
SRGAP1
C12orf56
FAM110D
TBC1D30
MSRB3
IRAK3
ACRBP
LAG3
CPM
PTPRB
PTPRR
NINJ2
LGR5
TRHDE-AS1
KCNC2
GLIPR1L1
CD164L2
FGR
MYF6
PPFIA2
ATP2B1-AS1
OPRD1
PLXNC1
CEP83-DT
NTN4
AMDHD1
SLC9A7P1
GGACT
NALCN
FGF14
SOX1
TMEM255B
GAS6-DT
GJA3
GJB2
GJB6
HCRTR1
IL17D
FGF9
SPOCD1
AMER2
GPR12
PDX1
CDX2
FLT3
SLC46A3
MTUS2
TEX26-AS1
SYNC
EEF1DP3
N4BP2L1
HPCA
KL
STARD13
AZIN2
SERTM1
SMAD9
ENOX1
SERP2
ERICH6B
SIAH3
RUBCNL
MLNR
MIR3613
DLEU7
GJB3
NEK5
THSD1
TP73
PCDH17
TFAP2E
PCDH20
TEKT2
PCDH9
ATXN8OS
DACH1
GRIK3
LINC01137
RSPO1
EPHA10
SLITRK1
SLITRK5
GPC5
HS6ST3
OXGR1
BMP8A
HEYL
NT5C1A
HPCAL4
BMP8B
COL9A2
HHIPL1
DEGS2
BEGAIN
DIO3
AMN
LINC00605
TDRD9
ZBTB42
AHNAK2
GPR132
TMEM121
KCNQ4
KLHL33
REM2
PPP1R3E
HIVEP3
NRL
ADCY4
RIPK3
LINC01551
NPAS3
INSM2
PAX9
FOXA1
SSTR1
CLEC14A
LRFN5
MDGA2
MIR5584
KLHDC1
TRIM9
BEST4
PTGDR
PTGER2
GPR137C
PTCH2
SLC35F4
TOMM20L
GPR135
CCDC175
C14orf39
SIX1
PRKCH
FLJ22447
LINC00643
KCNH5
ESR2
PPP1R36
SPTB
FNTB
MIR4708
PIK3R3
PLEK2
PLEKHD1
SMOC1
SLC8A3
RGS6
DPF3
VSX2
SYNDIG1L
LTBP2
PGF
LINC00853
TAL1
NGB
ISM2
NRXN3
FOXE3
FOXD2-AS1
TSHR
TRABD2B
FLRT2
KCNK10
EML5
KCNK13
TTC7B
GPR68
FBLN5
SLC24A4
RIN3
ASB2
GSC
CLMN
BDKRB2
AK7
LINC01550
AGBL4
DMRTA2
ADAMTS17
SPATA41
LRRK1
PCSK6
CDKN2C
ATP10A
GABRG3
OCA2
SHISAL2A
OTUD7A
CHRNA7
GREM1
RYR3
GJD2
PODN
LOC145845
PAK6
ANKRD63
DLL4
ITPKA
LTK
JMJD7-PLA2G4B
DUOX2
DUOXA1
DUOX1
C15orf48
SLC30A4
SQOR
CTXN2
SHC4
GLDN
TTC4
BCL2L10
CERNA1
TTC22
ONECUT1
TMEM61
BSND
PYGO1
LOC100507634
GCOM1
ALDH1A2
RORA
C2CD4A
C2CD4B
CA12
USP3-AS1
DAPK2
ANKDD1A
UBAP1L
MEGF11
SMAD6
IQCH-AS1
SKOR1
ITGA11
NOX5
PAQR5
CT62
GRAMD2A
CELF6
STOML1
LOC283731
ISLR2
CYP11A1
CYP1A1
CPLX3
CSPG4
DNM1P35
ISL2
HYKK
CHRNA3
RASGRF1
ANKRD34C
MINAR1
CEMIP
CFAP161
STARD5
CPEB1
CPEB1-AS1
TM6SF1
BNC1
ADAMTSL3
EFL1P1
NTRK3
ACAN
RHCG
MESP1
MESP2
ANPEP
TTLL13P
SV2B
ST8SIA2
MCTP2
LINC01197
HSD52
LRRC28
C1orf87
LMF1
GRIN2A
CIITA
SSTR5
BAIAP3
MIR193B
MYH11
HS3ST6
HBZ
GPR139
HBM
CASKIN1
HS3ST2
DNASE1L2
SCNN1B
ERN2
CHD5
CACNG3
HS3ST4
RNF207
PRSS27
KANK4
GSG1L
ATP2A1
PRSS22
MIR4519
RGS11
PDIA2
HES2
C16orf78
NKD1
NOD2
NAGPA-AS1
IRX5
IRX6
SLC6A2
LOC283856
MT3
NLRC5
DNAJC6
KIFC3
RBFOX1
PRR35
CDH8
CDH11
BEAN1
CMTM2
CA7
CES4A
TPPP3
C16orf86
SMPD3
SGIP1
CALB2
CNTNAP4
ADAMTS18
IL12RB2
MAF
CDYL2
C16orf46
CDH13
GNG12-AS1
DNAAF1
ATP2C2
GNG13
KIAA0513
IRF8
LINC02135
FENDRR
FOXC2
FOXL1
ZFPM1
CBFA2T3
CDH15
LRRC7
SHISA6
BHLHA9
MYOCD
PTGER3
TEKT3
SCARF1
ADORA2B
RAI1
HIC1
KCNJ12
LYRM9
MIR1253
PYY2
SARM1
SLC46A1
SEZ6
NEGR1
CORO6
SLC6A4
ADAP2
MIR193A
ASIC2
TMEM132E
CCT6B
SLFN5
SLFN11
SLFN12L
GAS2L2
MMP28
LHX1
P2RX5-TAX1BP3
HNF1B
SRCIN1
EPOP
LRRC37A11P
PLXDC1
ARL5C
NEUROD2
PNMT
CAMKK1
IKZF3
GJD3
KCNH4
HCRT
WNK4
CCDC200
LINC00910
FAM215A
ADAM11
CRHR1
MAPT-AS1
MAPT-IT1
SPNS2
SMTNL2
WNT9B
ITGB3
ALOX15
TBX21
SP6
CXCL16
SKAP1
HOXB9
HOXB13
GLTPD2
B4GALNT2
GNGT2
PHOSPHO1
NXPH3
DLX4
CACNA1G
CACNA1G-AS1
ABCC3
CA10
ERICH3
HLF
NOG
LHX8
LPO
TSPOAP1-AS1
CA4
C17orf64
TBX4
SLC44A5
ACE
KCNH6
PRR29
ERN1
ARHGAP27P1
LRRC37A3
RGS9
PITPNM3
CACNG5
SLC13A5
ARHGAP27P2
SLC16A6
FBXO39
TEKT1
KCNJ2
ALOX12
SLC16A11
MGC16275
DNAI2
KIF19
CD300A
RAB37
GRIN2C
FADS6
OTOP2
OTOP3
ST6GALNAC5
ITGB4
GALR2
ZACN
RNF157-AS1
SPHK1
CYGB
ST6GALNAC2
DNAH2
TMEM235
DNAH17-AS1
C1QTNF1
AK5
RNF227
KCNAB3
GUCY2D
AATK
LOC100130370
MIR4740
GCGR
NOTUM
ALOXE3
HES7
SECTM1
UTS2R
CCDC42
PIK3R5
PTGFR
TNFRSF9
APCDD1
ROCK1P1
CIDEA
LDLRAD4
MC5R
ANKRD30B
GATA6-AS1
GATA6
ANKRD29
LAMA3
PSMA8
CBX3P2
DSC3
KLHL14
CCDC178
ASXL3
NOL4
ZNF396
SETBP1
RNF165
ST8SIA5
SKOR2
ZBTB7C
MAPK4
DCC
AKAIN1
RAB27B
CCDC68
MCOLN2
ONECUT2
GRP
RAX
CCBE1
CDH20
RNF152
BCL2
CDH7
L3MBTL4
COL24A1
DOK6
CBLN2
DIPK1C
ZADH2
TSHZ1
GALR1
LINC01140
NFATC1
LOC100192426
ADCYAP1
PLEKHN1
LRRC8C
COL5A3
ICAM5
ZNF833P
BARHL2
ZNF491
ZNF442
EFNA2
BEST2
KLF1
NFIX
MISP3
APC2
CCDC105
PLK5
TMEM221
B3GNT3
JAK3
ATP8B3
IL12RB1
PDE4C
MIR3189
GPR157
COMP
MEF2B
NCAN
JSRP1
PEAK3
LINGO3
EPHX4
GFI1
TLE6
ZNF536
RGS9BP
SLC7A10
SCGB1B2P
ZNF599
SCN1B
GIPC3
TBXA2R
ATP4A
ETV2
ZNF540
ZNF781
CAPN12
ACP7
NCCRP1
TTC9B
SPTBN4
CYP2A13
EBI3
LOC100505622
MIR4323
SHD
LIPE-AS1
MIR760
CD177
ZNF283
PLIN5
CKM
GPR4
GIPR
MIR769
PNMA8B
ARHGAP29
PPP5D1
GNG8
DACT3-AS1
TICAM1
MADCAM1
DHDH
CGB7
KCNA7
PTH2
MIR4750
SHANK1
LINC01869
KLK4
KLK10
HAS1
CACNG6
LENG9
IL11
TMEM190
SHISA7
ZNF471
A1BG-AS1
RNF225
ZNF132
RFX2
FGF22
RETN
CLEC4G
CLEC4GP1
TGFBR3L
CCL25
DPYD
PRTN3
KANK3
MIR2682
MIR137HG
KISS1R
LOC100129620
PLPPR5
PLPPR4
GRIN3B
TMEM74B
RAD21L1
SDCBP2
ISM1
MACROD2
PCSK2
NKX2-4
PAX1
FOXA2
SSTR4
THBD
SYNDIG1
ACSS1
VSX1
LOC284798
TMC2
FAM182B
MIR663A
MIR663AHG
EBF4
LINC00028
DUSP15
TTLL9
OXT
AVP
HCK
KIAA1755
ARHGAP40
SPEF1
PTPRT
ADRA1D
JPH2
KCNK15
KCNS1
DBNDD2
SLC12A5
CDH22
KCNB1
NFATC2
TSHZ2
CYP24A1
CBLN4
APCDD1L-DT
EDN3
PHACTR3
LRRN4
GATA5
MIR1-1HG
MIR1-1HG-AS1
NTSR1
BHLHE23
MIR124-3
FLJ16779
CHRNA4
C20orf204
SOX18
OPRL1
LKAAEAR1
LAMP5
PAK5
AFF3
LONRF2
NPAS2
CREG2
RFX8
CYS1
IL1R1
IL1RL2
SLC9A2
PANTR1
ATP6V1C2
SLC5A7
SH3RF3
SH3RF3-AS1
KCNF1
MALL
FBLN7
PAX8
NTSR2
EN1
C1QL2
SCTR
CFAP221
INHBB
LINC01101
NCAM2
CNTNAP5
MIR155HG
PROC
MIR4783
ADAMTS5
LIMS2
RAB6C
GRIK1
GPR148
AMER3
GPR39
LYPD1
EVA1C
OLIG2
OLIG1
IL10RB-DT
TMEM163
LINC00310
KCNE1
CLIC6
RUNX1
CXCR4
CBR3-AS1
CLDN14
RIPPLY3
KCNJ6
ERG
DSCAM
LINC00323
BACE2
FAM3B
LRP1B
ABCG1
RSPH1
SIK1
ZEB2
ICOSLG
TRPM2
ITGB2
ITGB2-AS1
PCBP3
LYPD6B
CACNB4
KCNJ3
NR4A2
ACVR1C
CD302
PLA2R1
ITGB6
TBR1
SLC4A10
IFIH1
KCNH7
LRP2
KLHL41
LINC01124
GAD1
RAPGEF4-AS1
LINC01305
SP9
GPR155
HOXD13
HOXD12
HOXD9
HAGLR
HOXD1
LINC01116
PDE11A
ZNF385B
ITGA4
CERKL
NEUROD1
ZNF804A
FSIP2
ZSWIM2
SLC40A1
C2orf88
INPP1
STAT4
MIR4757
OSR1
HECW2
ANKRD44
BOLL
PLCL1
LINC00954
PARD3B
FAM237A
GDF7
PTH2R
UNC80
ACADL
APOB
ERBB4
GAB4
TUBA8
TNS1
DGCR6
RUFY4
GSC2
SLC11A1
CLDN5
SEPT5-GP1BB
WNT6
WNT10A
FEV
CRYBA2
LOC100129175
MIR3131
IHH
MIR153-1
RESP18
AIFM3
SLC7A4
SGPP2
RAB36
MOGAT1
ADORA2A-AS1
DOCK10
SEZ6L
COL4A4
COL4A3
SPHKAP
EMID1
PID1
CABP7
HORMAD2
DNER
SEC14L2
SEC14L4
SLC35E4
DUSP18
MIR3928
C2orf72
NMUR1
RFPL2
NPPC
CHRND
RASD2
KLHL29
CACNG2
PVALB
CSF2RB
ELFN2
GALR3
SOX10
SLC16A8
RAMP1
KCNJ4
LINC02610
PDGFB
MGAT3
CACNA1I
MIR149
ANKMY1
SNED1
MEI1
SHISA8
TNFRSF13C
NDUFA6-DT
OGFRP1
MPPED1
PRR5-ARHGAP8
ARHGAP8
UPK3A
SMC1B
WNT7B
LINC00899
PPARA
IL17REL
MAPK11
DENND6B
ADM2
TYMP
ODF3B
SYCE3
DRC1
KCNK3
UCN
FOSL2
PLB1
SPDYA
CLIP4
ALK
GALNT14
SRD5A2
RMDN2
RMDN2-AS1
LOC375196
SLC8A1
HAAO
PRKCE
EPAS1
LHCGR
C2orf73
EML6
CCDC85A
OTX1
LINC02579
SLC1A4
CMPK2
RNF144A
FIGLA
VAX2
ANKRD53
CYP26B1
EMX1
NOTO
EGR4
LBX2
TLX2
SEMA4F
TACR1
EVA1A
SH2D6
VAMP5
ATOH8
ST3GAL5
CD8A
TEKT4
MAL
KCNIP3
NEURL3
VWA3B
CNGA3
IRAK2
ATP2B2
SLC6A11
SLC6A1
PLCXD2
HRH1
BOC
SIDT1
GRAMD1C
LSAMP
IGSF11
SYN2
CASR
PARP15
PPARG
KALRN
ALDH1L1-AS2
CFAP100
KBTBD12
EFCC1
EFCAB12
COL6A5
CPNE4
TF
C3orf36
SLCO2A1
KY
SLC35G2
SOX14
WNT7A
NMNAT3
CLSTN2
SPSB4
ZIC4
ZIC1
AGTR1
ERICH6
SH3BP5
GPR149
KCNAB1
LINC00886
LEKR1
RARRES1
IL12A
C3orf80
SPTSSB
SLITRK3
EGFEM1P
MECOM
SLC7A14
SLC2A2
PLD1
GHSR
NLGN1
KCNMB2
KCNMB3
PEX5L
LAMP3
VWA5B2
ECE2
CHRD
EPHB3
C3orf70
DGKG
MASP1
SST
BCL6
TPRG1
IL1RAP
GMNC
MGC2889
LRRC15
GP5
LINC00884
FAM43A
PIGZ
ANKRD18DP
KAT2B
CNTN4
ZNF385D
CHL1
THRB-AS1
THRB
RARB
LRRC3B
NEK10
EOMES
GADL1
ARPP21
DLEC1
XYLB
TTC21A
MYRIP
ENTPD3
CCK
VIPR1
CCDC13
ACKR2
SLC6A20
LTF
ALS2CL
TMIE
PRSS50
BHLHE40-AS1
BSN
SLC38A3
SEMA3B
ZMYND10
CISH
GRM2
GPR62
DNAH1
STAB1
CACNA1D
WNT5A
FAM107A
SYNPR
ADAMTS9-AS2
ADAMTS9
TAFA1
GRM7
FRMD4B
MITF
PROK2
ROBO2
CADM2
SSUH2
OXTR
EPHA3
EPHA6
CPNE9
TTLL3
COL8A1
FILIP1L
SLC2A9
SLC9B2
TACR3
DKK2
LEF1
LEF1-AS1
ETNPPL
COL25A1
FAM241A
TIFA
NEUROG2
HS3ST1
ARSJ
SPON2
NDST3
SYNPO2
NDNF
QRFPR
PP12613
TRPC3
PCDH10
PABPC4L
LINC01096
MGARP
MGAT4D
UCP1
TBC1D9
IL15
INPP4B
FREM3
HHIP-AS1
HHIP
SLC10A7
POU4F2
TTC29
NR3C2
DCLK2
TMEM154
TLR2
DCHS2
NPY2R
GUCY1A1
GUCY1B1
CD38
GLRB
GRIA2
C4orf45
FSTL5
NPY5R
TLL1
SPOCK3
FAM53A
DDX60L
GALNTL6
GPM6A
VEGFC
FAM184B
WWC2-AS2
HELT
ANKRD37
CCDC110
MTNR1A
SLIT2
KCNIP4
ZFYVE28
CFAP99
LGI2
SLC34A2
GRK4
HTT-AS
ARAP2
NWD2
C4orf19
MIR574
KCTD8
GABRA2
GABRA4
GABRB1
CORIN
ZAR1
MSX1
CWH43
STK32B
GSX2
ARL9
THEGL
HOPX
IGFBP7-AS1
IGFBP7
JAKMIP1
LINC02495
EPHA5
CCDC96
LINC02447
SORCS2
SLC4A4
RASSF6
CXCL1
CXCL2
EREG
BTC
FAM47E
STBD1
SOWAHB
ABLIM2
PRDM8
FGF5
CFAP299
BMP3
PRKG2
PLAC8
C4orf36
HERC3
GPRIN3
SNCA-AS1
CCSER1
BMPR1B
UNC5C
DRD5
IDUA
ST8SIA4
ROPN1L
TSLP
CAMK4
LVRN
PRR16
LOX
SNCAIP
PRDM6
CHSY3
ACSL6
SLC22A4
MIR3936HG
IL13
CCNI2
SOWAHA
FSTL4
CDKL3
SLC25A48
FBXL21P
SMIM32
TRPC7
GFRA3
PSD2
NRG2
MALINC1
PCDHB1
KCTD16
SLC6A3
PRELID2
POU4F3
STK32A
HTR4
ADRB2
ABLIM3
ARHGEF37
CDX1
SLC6A7
SLC36A1
FAT2
GRIA1
SAP30L-AS1
HAND1
NIPAL4
SOX30
EBF1
ADRA1B
C1QTNF2
GABRB2
GABRA1
SLIT3
KCNIP1
MIR4277
LOC100268168
DRD1
EIF4E1B
UNC5A
PFN3
PRR7
ZNF454
GRM6
ADAMTS2
CBY3
LTC4S
RASGEF1C
SCGB3A1
TRIM7
IRX4
CDH18
CDH12
AHRR
NPR3
RXFP3
PRLR
SPEF2
UGT3A1
GDNF
EGFLAM
PTGER4
PLCXD3
GHR
ANXA2R
LOC153684
NIM1K
FGF10
HCN1
SLC9A3
CDC20B
CCNO
RNF180
RGS7BP
UBE2QL1
LINC01018
MAST4
CARTPT
TMEM171
ARHGEF28
SV2C
CRHBP
PDE8B
OTP
C5orf49
FAM151B
ANKRD34B
ACOT12
HAPLN1
MEF2C
NR2F1-AS1
MCTP1
GPR150
SEMA5A
RGMB-AS1
MCHR2-AS1
SIM1
GRIK2
TFAP2A
BVES-AS1
MAK
GCM2
GPR6
ELOVL2-AS1
METTL24
SLC22A16
LAMA4
CALHM6
RSPH4A
RFX6
VGLL2
CLVS2
NKAIN2
RSPO3
SOGA3
FOXQ1
EYA4
GFOD1
TCF21
SLC35D3
IL20RA
IL22RA2
FOXF2
ECT2L
NMBR
ADGRG6
PLAGL1
HYMAI
STX11
GRM1
RAET1E-AS1
RAET1G
ULBP2
RAET1K
RAET1L
PPP1R14C
CCDC170
ESR1
SYNE1
OPRM1
CNKSR3
ZDHHC14
FNDC1
SLC22A3
PACRG
C6orf118
PDE10A
LINC00473
TBXT
PRR18
ATXN1
AFDN-DT
SMOC2
LINC00574
DLL1
STMND1
RBM24
NHLRC1
NRSN1
KIAA0319
SCGN
LINC01600
BTN1A1
POM121L2
SERPINB9P1
LINC01623
HLA-F-AS1
IFITM4P
HCG4
HLA-G
HCG9
HLA-J
RNF39
HLA-L
LTB
LY6G5C
TNXB
PRRT1
PSMB8-AS1
COL11A2
MIR219A1
HCG25
LHFPL5
ETV7
CPNE5
MDGA1
DNAH8
GLP1R
KCNK17
DAAM2
LRFN2
ADCY10P1
TFEB
GUCA1B
GNMT
TTBK1
DLK2
LRRC73
LINC01512
C6orf223
TCTE1
RUNX2
CLIC5
PLA2G7
OPN5
PTCHD4
TFAP2B
PPP1R3G
HCRTR2
HMGCLL1
KHDRBS2
F13A1
ADGRB3
COL19A1
B3GAT2
LINC00472
RIMS1
KCNQ5
BMP6
HTR1B
SNAP91
RIPPLY2
TBX18
NT5E
HTR1E
BACH2
FUT9
PCOLCE-AS1
TFR2
ACTL6B
EPO
NAT16
MOGAT3
DPY19L2P2
SLC26A5
RELN
LHFPL3
CDHR3
SLC26A4-AS1
NRCAM
GPR85
FOXP2
WNT2
CFTR
THSD7A
CPED1
WNT16
IQUB
TMEM229A
GPR37
SCIN
GRM8
ZNF800
PRRT4
ATP6V1FNB
KCP
IRF5
SMKR1
KLF14
LINC-PINT
PLXNA4
CHRM2
DGKI
CLEC2L
TBXAS1
TPK1
DGKB
ZNF862
ATP6V0E2-AS1
GIMAP2
TMEM176B
GBX1
CRYGN
CNPY1
SHH
RNF32
MNX1
MEOX2
PTPRN2
VIPR2
CRPPA
TMEM196
C7orf31
SKAP2
HOTAIRM1
AMZ1
HOTTIP
JAZF1-AS1
CREB5
CHN2
CRHR2
PDE1C
RP9P
SDK1
BMPER
TBX20
ELMO1
SFRP4
POU6F2
SUGCT
INHBA
HECW1
CAMK2B
RAMP3
IGFBP1
VWC2
MMD2
IKZF1
VSTM2A
EGFR
[truncated: 247 more rows]
