# Supplementary material for: Establishment of Human Formative Pluripotent Stem Cell‐Like Cells Exhibiting Amniotic Differentiation Potentials
Source: Cell Prolif. 2026 Mar 25:e70193. Online ahead of print. doi: 10.1111/cpr.70193 (PMC13325813; doi:10.1111/cpr.70193)
Supplement: Supplementary file 7 — Table S6: Genes highly expressed in hfPSC‐LCs derived hALPCs. [file CPR-9999-e70193-s002.xlsx]

## Sheet: Sheet1
Table S6. Genes highly expressed in hfPSC-LCs derived hALPCs.
	hALPCs -1	hALPCs -2	hfPSC-LCs-1	hfPSC-LCs-2
AHNAK	297.649	308.028	0.49547	0.362369
COL12A1	590.58	460.098	0.695626	0.429343
COL5A1	733.8	789.823	3.54961	5.01417
ANXA1	1336.69	1245.87	0.904131	2.208
ARSJ	152.481	168.856	1.83738	1.80205
IGFBP3	3074.2	4445.72	6.68232	10.2866
CCN1	1021.69	989.025	28.7604	31.8158
TNC	572.483	681.576	2.34182	3.69021
TIMP3	411.66	552.173	3.36908	2.59206
IGFBP5	1533.35	2602.76	0.216765	0.710725
ARHGEF17	90.1944	80.0507	2.22157	2.17632
RHOU	294.645	332.012	5.65742	6.52896
SLIT2	99.4369	96.4688	2.47515	2.80175
AXL	529.737	543.608	11.592	14.5727
SCUBE3	147.179	117.971	1.64799	1.18146
TGFBI	739.327	650.572	13.2425	9.58469
COL5A2	623.276	473.054	13.0189	10.9483
ST3GAL1	63.646	68.0418	1.81981	1.76694
CDH11	89.4132	101.197	1.71745	1.94846
FAM84B	535.819	545.968	29.6469	23.3739
FOSL2	134.28	170.978	1.57329	1.06147
SPARC	8279.23	6635.18	304.384	267.305
GAS1	327.61	294.619	4.4435	2.77123
GATA3	333.748	350.513	0.403461	0.136847
ZNF703	115.874	111.226	1.13289	1.33722
AFAP1L2	71.4746	66.5228	1.41248	1.43728
CITED2	986.914	1214.31	36.1742	38.8375
PDGFRB	94.5639	109.108	3.22277	3.3416
ANXA3	495.837	525.952	19.6452	16.3379
NDNF	68.1958	79.999	0.126955	0.0968871
PAPPA2	32.6567	34.7276	0.136821	0.139222
GABRP	3605.68	3626.11	2.1283	6.90301
TPM1	1300.99	1163.23	73.2209	83.532
SPHK1	98.7066	102.439	1.19338	1.21433
PTH1R	159.509	213.126	0.157018	0.223684
EGFR	56.4252	45.9262	1.40191	1.70649
AMOT	202.395	289.61	4.51787	5.17664
PKP2	249.861	262.241	14.6577	16.0516
PLD3	3064.04	3039.19	229.878	253.387
MYOF	135.315	143.807	0.513641	1.17147
GREB1L	30.8702	25.6972	0.121548	0.0787064
GAB2	66.6414	62.585	2.20125	2.70477
SNAI2	327.163	421.948	0.551437	1.68335
KDM6B	53.3549	48.5781	2.53232	2.22683
SYTL1	139.783	157.185	3.60228	4.05824
HBEGF	153.044	136.784	3.05886	4.02038
CREB3L1	181.495	222.494	6.93465	6.52105
EPAS1	1374.19	1459.01	1.13065	3.78822
TNFRSF19	73.0317	57.7661	0.146221	0.247979
PRSS23	160.125	96.13	2.36353	2.3363
MAP1A	93.1464	76.4584	4.0399	3.23204
VASN	337.717	249.126	11.1526	9.5022
ARID5B	47.0154	35.4776	0.0893912	0.24256
CDH10	140.517	123.047	0.214974	0.218747
HSPG2	114.88	121.274	9.01341	7.78626
GADD45A	419.547	473.749	20.7978	16.9524
DLC1	40.6461	33.002	0.600677	0.87553
ATP2B4	169.273	191.742	8.30953	10.3471
CDKN1C	212.457	217.04	11.6009	12.9137
NUAK2	137.58	138.618	7.54549	6.02018
TNNT2	179.183	227.166	2.23409	3.26169
CERCAM	140.033	179.584	2.53214	3.94539
JUN	727.306	714.01	12.0286	20.5682
ARHGDIB	127.073	142.1	0.993625	1.78881
PRR15	212.311	339.411	3.74067	2.50416
EFNB1	278.908	323.551	20.21	19.8302
SLIT3	41.4485	27.1773	0.292707	0.423253
BNC1	48.4474	53.5657	0.229283	0.174981
COL1A2	1590.78	2947.23	35.4075	29.6709
TGFB2	95.8507	67.8817	0.150167	0.076401
ATF3	138.545	167.946	7.89655	6.8535
MAN1A1	169.106	99.959	2.89247	2.94324
ATP10D	63.4645	46.4955	1.94273	2.11009
GLB1	706.509	616.985	67.4997	61.1297
FBN1	94.093	55.2704	1.0793	1.51662
JPH2	48.0448	30.8043	0.18405	0.249707
TMTC2	54.328	34.6744	1.16464	1.08391
GPRC5A	130.004	92.0018	0.210827	0.536317
LMOD1	47.0138	59.1024	0.53571	0.700858
PDZRN3	148.076	107.958	7.18582	6.58075
GPR37	47.8543	41.8685	2.08778	2.36955
MTUS2	60.5636	30.2374	0.246743	0.172613
LRRC32	50.9371	35.3341	0.573537	0.700323
KCTD12	223.421	148.64	7.30011	8.45789
PRICKLE2	14.9659	17.4555	0.557674	0.364797
MDK	4740.2	4697.21	534.088	453.476
EFNB2	107.952	67.6265	3.26336	3.34444
MATN2	441.229	865.041	8.56405	10.1423
CAMK2D	58.7821	48.0264	3.50416	3.64956
ADAM9	75.0542	77.0031	8.01868	7.70522
FKBP9	72.4101	79.3536	5.8034	5.90526
RCAN1	63.7649	73.1245	4.30023	3.63823
CYP1A1	106.089	102.028	0.115456	0.41119
MSX2	141.216	143.449	0.470213	0.0683522
LMCD1	139.891	177.612	8.05083	8.90243
LMNA	300.926	319.766	28.5013	32.8758
FSTL1	1623.85	2180.54	127.205	128.802
CAMK1G	55.3473	54.422	0.68641	0.582048
UBL3	333.391	273.48	26.4505	30.1867
KCNQ5	31.9734	21.7477	0.254977	0.302694
LBH	474.888	364.055	33.6992	37.2364
SETD7	26.8553	27.9991	1.84206	1.82134
PLD5	41.2924	72.4195	0.751396	1.08316
SIRT2	100.259	107.473	7.55371	6.23605
FBRS	98.61	89.9363	8.29995	6.67998
STIM1	145.526	122.853	12.8956	13.7137
LHFPL6	130.262	91.8481	3.45359	2.58187
AMOTL2	256.373	282.903	18.7132	13.1115
DSP	145.542	142.073	20.6778	19.792
FN1	2207.39	1557.81	18.9302	40.6836
THBD	54.5237	99.5348	0.447222	0.644684
IL1R1	40.6564	24.6284	0.311295	0.181005
SDK1	29.3633	22.8581	1.9251	1.83715
PDE10A	9.12523	8.09649	0.221558	0.184456
ADAMTS18	132.88	60.4336	0.0507572	0.12912
MIR22HG	86.9458	67.3475	3.18431	3.79886
CAPN2	428.497	422.676	30.78	20.3622
NOG	93.8953	105.408	0.317688	0.40408
MYADM	377.169	392.356	56.1483	54.1421
JDP2	23.0884	19.4477	1.1382	1.45077
LGALS3	86.0377	100.961	2.38289	3.52686
NPNT	129.759	75.3814	0.317286	1.00085
ADGRG1	34.404	25.203	0.640195	0.364802
ZNF467	45.1824	35.2505	0.307994	0.104466
PXDC1	72.8076	51.4548	1.93656	1.91729
PTGS2	40.7818	69.4778	0.599734	0.372936
TANC1	27.4237	26.0168	2.71654	2.94774
TENM4	21.1813	16.7205	1.33986	1.12797
THBS1	459.354	226.819	7.5538	4.66673
TNFSF15	32.5381	57.1395	0.180068	0.0687106
EMILIN2	91.58	185.584	1.43342	2.24968
KANK4	202.837	159.607	0.0488354	0.0248463
KRT19	2348.66	2533.2	304.749	251.907
EPHB3	39.858	49.5447	1.17119	1.66121
MME	104.046	112.714	6.08996	8.78008
HID1	85.4652	58.7972	2.96784	3.78286
CLSTN2	9.85391	7.51687	0.175654	0.189251
EMP2	264.208	398.664	16.3439	18.666
ADAMTS9	18.4007	13.7292	0.211724	0.21544
LAMB1	385.054	275.081	17.3245	23.8667
OBSL1	288.003	251.716	39.2306	34.2883
ANK3	46.2767	53.946	5.62979	5.86218
SHISA2	288.752	297.147	22.8859	15.2428
CAVIN1	272.961	345.773	22.572	27.4522
AJUBA	199.022	250.695	14.3097	9.58959
BMP1	56.7618	96.4518	2.26478	2.22123
HHIP	22.5048	21.4032	0.0302378	0.061537
CEBPD	120.824	137.899	6.9668	6.11127
AGRN	469.748	367.525	53.1952	48.9925
SORBS3	269.312	246.013	23.0564	29.7889
HGSNAT	89.0014	84.1794	8.61367	6.51181
CACNB3	33.7285	30.6503	2.27715	1.77646
KCNMA1	15.0361	12.9727	0.212529	0.462795
EPB41L3	226.545	139.743	9.03518	10.7089
PLK2	324.419	438.249	5.45173	11.418
SULF2	158.653	124.535	7.97046	11.4101
LTBP3	69.3544	91.3987	4.60923	5.52457
SMTNL2	100.43	65.2551	1.98164	3.00005
MYO5B	57.5424	43.9513	4.93937	4.45165
COL6A6	10.6282	6.71011	0.0412277	0.067122
TAC3	190.784	213.398	10.3958	13.8754
PRSS35	53.5446	48.3989	2.07423	2.6383
WNT5A	59.961	23.5171	0.497901	0.597835
AEBP1	325.731	340.972	26.5134	36.1322
TLE4	107.67	93.9326	13.3694	14.4767
TOM1L2	40.7822	39.3715	2.82945	1.91941
ACAP3	78.6779	69.2005	10.0374	8.99164
TEAD3	329.408	251.269	33.6666	32.9261
ANKRD63	56.003	36.7613	0.106951	0.145105
COL3A1	5078.24	2773.95	0	0
MAN2B2	57.6583	76.059	3.72479	4.40478
TACC1	48.2197	42.9869	2.77976	4.11037
FREM2	91.1424	63.5927	7.28742	6.34937
NDRG1	60.9618	80.2612	1.42785	2.70241
CPZ	268.988	168.664	13.311	13.5446
PCDH7	33.817	18.9041	0.83975	0.95356
LRP10	136.217	182.762	14.3589	12.7004
TMEM132E	33.5597	40.0887	0.842193	0.329605
FAM89A	61.3603	70.0029	1.39969	1.42426
ACKR3	90.9678	51.0042	0.970245	1.3575
METRNL	96.9941	120.912	8.14306	9.0041
VGLL3	23.0166	26.7769	1.01007	1.55487
SP6	52.5609	100.604	1.27917	1.69933
STARD10	109.706	104.776	10.2042	11.3832
ZNF185	48.7719	40.9464	4.31614	3.76018
ZC3H12C	18.7944	18.3748	1.66635	2.02827
TNRC18	61.1544	43.6404	4.05633	2.89363
RHOB	260.956	201.876	19.3607	24.014
SEMA5A	26.5067	17.6481	1.13067	1.41675
EYA2	96.8469	52.0002	1.55717	1.75426
SLC2A4RG	324.381	307.217	39.842	30.3088
SEMA3C	60.0571	37.5336	0.0838074	0.483244
ENDOD1	45.8428	53.4314	3.97394	3.0903
CSF1	54.1071	44.6973	3.08316	1.91891
NID2	101.166	158.273	1.66929	3.61336
ADAMTS1	237.607	124.428	8.14681	7.64077
CRIM1	121.735	82.3679	6.68696	8.66005
SLC4A4	20.7868	12.0496	0.245916	0.42897
LIMA1	210.246	204.35	29.2679	34.317
PRAG1	402.271	293.81	24.7412	33.7422
SPSB4	29.9758	42.5073	2.67717	2.83497
LIMCH1	18.8468	20.0568	0.184075	0.515091
DKK3	187.086	241.115	21.9775	18.636
TLN2	40.4878	37.6275	6.5933	5.93239
SCD5	40.8222	111.327	0.595185	0.498755
PTGES	88.3907	129.549	3.30025	4.85863
TANC2	33.5352	20.7314	0.889007	1.39426
MMP14	935.185	1077.32	71.0934	40.4053
LYPD6B	47.7059	63.5868	0.823755	1.46687
NDST3	6.83445	6.13944	0.202743	0.217763
LIN37	190.559	178.887	15.7499	11.7744
DUSP8	24.4154	25.2779	0.606321	1.1311
PRKCH	19.5776	16.867	1.31379	1.57991
RAI1	34.5317	21.7205	1.02254	0.544256
ELMOD1	270.822	67.2336	0.740458	0.753453
HAND1	671.522	721.988	0.0883402	0.0898906
PPP1R15A	161.681	158.699	25.4123	24.2542
INAFM1	132.616	138.538	10.2746	9.80154
PLEC	122.951	96.7077	13.8247	16.1446
HSPB8	245.657	452.248	4.57855	9.31782
UBE2J1	220.456	191.669	36.8928	33.8722
LRRN4	120.172	34.2603	0.133239	0.352501
EFNA5	51.0665	33.7396	2.41789	1.50738
ELF3	126.53	75.3949	3.14553	4.80111
DAZAP2	176.499	154.14	21.9837	25.2403
KIFC3	51.2434	53.2987	1.49755	2.95122
KCTD1	70.0622	57.6664	8.10953	7.40384
PARVA	68.3592	72.4568	9.6517	7.52436
WLS	78.1052	71.5548	2.9655	1.26106
ELF4	39.7455	61.3259	0.584815	1.34676
CCDC92	45.0958	56.806	0.678163	0.108958
FLRT3	63.2316	24.2471	0.483664	0.28493
NIPAL3	35.6714	49.1575	3.4457	3.10162
CLDN4	732.008	1430.65	43.1678	29.896
PIK3R1	55.3038	40.2873	3.92361	2.64599
PLXNB2	135.476	123.45	20.1308	23.5475
CACNG4	143.878	160.293	3.18735	7.04135
KLHL29	33.9925	41.2364	1.60365	2.55795
ADAMTS2	66.0687	44.5859	0.946367	2.09343
ARHGAP40	35.5678	29.6703	0.211792	0.538774
TPM1-AS	70.3543	75.3442	3.60565	1.76299
LTBP1	163.569	223.56	20.6266	20.2517
ZSWIM8	86.2124	75.741	11.807	13.2971
FBLN7	15.8872	9.60058	0.391247	0.270148
GLIS3	8.60312	7.9153	0.078886	0.0114672
RRAS	279.364	240.385	9.75361	17.2133
EFNA1	190.034	94.0194	2.01507	3.41739
CHD3	85.0679	80.6808	15.7305	16.1011
SLC9A1	193.531	188.837	24.6309	31.0484
PRRG4	26.8962	32.6157	1.13022	1.79195
NDST1	115.215	113.401	24.9119	24.4867
CD99	341.858	451.134	31.8196	42.2033
RNF165	14.5851	11.3667	1.10676	1.15067
AHDC1	92.618	73.5194	11.0475	8.62792
TEX2	46.9484	35.1568	4.65089	5.2872
CDH3	905.893	682.712	95.4594	116.014
PTPRM	19.3354	23.0729	1.7743	1.71947
BAG3	317.55	449.137	38.5164	32.591
LRP2	9.38808	5.6428	0.0571863	0.135777
UNC5C	20.2598	7.01995	0.124099	0.0811784
SOX7	24.9441	23.2299	0.841306	0.998751
ACVR2A	60.0141	59.9331	9.66774	8.5088
SLC22A5	95.0697	87.4186	7.65576	4.52915
MAPKBP1	31.0717	32.7501	3.4505	4.25693
SMPD1	82.0036	135.503	5.77103	4.47415
KIAA1217	42.0546	37.7704	6.14219	6.98607
IGFBPL1	199.093	238.562	33.4063	30.5976
ADRA1D	123.854	45.5605	0.958189	1.08971
LYPD6	26.3734	29.577	3.33739	3.20374
CRISPLD2	50.2316	37.9906	4.58357	4.53796
JCAD	13.5779	16.863	1.15626	0.922162
HSPB7	50.5206	32.9939	0.089232	0.136197
TNFRSF12A	763.507	742.845	106.772	132.477
SESN3	272.335	302.132	11.9013	4.52773
CPEB2	11.1104	13.1483	0.637248	0.756504
NRXN3	11.015	7.47861	0.424817	0.552907
LAMB2	161.021	155.341	34.5129	33.5917
FAM114A1	54.4002	45.8154	3.27501	5.03321
CPE	400.26	212.455	19.2053	15.2786
PPDPF	1626.81	1650.28	357.744	362.765
IER5L	50.6286	43.4883	1.10898	0.282111
CTSB	187.447	248.824	27.5751	27.2424
ELOVL1	257.699	281.135	43.4982	47.1725
SFXN3	54.2507	94.8963	0.619798	1.75188
PAM	108.499	122.088	20.681	18.8471
PLAGL1	21.754	13.3476	0.500362	0.348362
HIST2H2BE	56.7008	55.6735	20.9032	25.9355
ARID3A	256.486	193.014	29.8078	35.0565
CNTFR	31.344	27.8317	1.35082	1.8959
PCDH9	11.7591	11.844	0.0339547	0.195787
MANBA	91.9699	71.7414	11.2571	12.8075
MERTK	47.8475	66.9638	4.49622	5.14308
ADAMTSL4	155.141	241.919	0.744577	3.22701
ZFP36	104.103	122.471	8.35293	11.3035
TAPBP	129.781	131.039	25.8852	26.4894
FZD8	126.841	125.759	12.2156	7.24686
KIFC2	62.7168	62.2894	5.00889	7.21393
FNDC1	21.9386	14.2382	0.413073	0.723889
PPP3CC	23.3223	23.96	1.88805	2.37323
NXPH2	74.9735	42.5348	2.60706	1.86262
TFPI	41.4382	40.4135	0.768409	1.9113
TRPM4	54.5897	52.5833	5.04509	6.84485
SYBU	8.54337	8.27115	0.0946502	0.0963114
WNT2B	6.9439	6.22964	0.331146	0.212159
TNFAIP1	112.66	133.37	18.237	15.161
ERP27	47.2915	79.1461	0.518161	0.175752
ITIH5	26.1176	23.4487	0.968849	1.79773
NR2F2	337.121	299.168	0	0
TIMP2	187.131	206.794	36.3734	31.4852
ELF1	57.8647	52.276	8.32857	6.7472
PALLD	64.222	37.1508	2.74203	3.7572
ITPRID2	45.9082	34.16	4.38608	3.07741
RDH10	271.48	141.711	9.48893	4.86635
JUND	472.567	427.536	76.0902	57.0956
DNAJC6	28.9642	24.0466	1.18995	2.0342
SPATS2L	143.762	147.32	26.7435	31.0013
DCN	236.774	228.172	0	0
SPINT2	1970.51	1886.66	369.458	435.306
SGPP1	78.8183	77.0247	12.5473	10.2315
PHOX2A	97.1734	42.0255	0.530665	0.539979
CAB39L	47.3392	60.0991	4.29506	2.55455
TMEM265	53.3805	41.8168	3.57778	2.98527
RASSF7	126.142	113.857	20.8051	21.1702
EHD1	227.384	279.11	43.3858	39.5792
FLNC	433.344	446.69	5.0648	16.0467
UGCG	200.108	149.127	26.893	28.9425
TRIM55	89.0409	116.878	0	0
RIN3	28.0907	26.8134	0.697358	1.53273
DGKA	60.6893	80.3505	2.58566	4.85731
RAB32	206.913	264.167	19.3301	11.6293
NR4A3	9.42702	14.832	0.0862115	0.175449
ADCY6	29.2647	22.588	3.43148	3.21749
SLC10A3	63.2668	72.6938	9.39731	9.83808
MOB3A	75.3866	73.9237	12.1374	9.60588
LNPEP	19.7397	17.931	1.10914	1.87349
SULF1	239.935	117.212	4.34402	8.42395
COL17A1	18.9808	14.5364	0.615847	0.980852
RELN	41.5862	8.59032	0.102632	0.0522168
FIGNL2	61.4013	44.8049	5.17651	3.26075
VTCN1	320.56	540.623	0	0
RTL8C	1039.58	1150.44	165.366	114.186
ANXA2	905.952	999.402	22.5143	56.0106
MBNL2	20.4495	18.3038	0.41294	0.0663454
HPGD	41.8047	20.1494	0.781621	0.795339
EXT1	174.856	197.77	35.6565	36.3732
LUM	454.413	533.535	0	0
RIMS2	48.4252	66.8621	7.04973	5.69084
KIFAP3	43.9527	34.0395	5.04916	4.85409
CDK6	40.5029	32.1071	2.44113	3.96676
LAYN	134.765	127.743	0.984387	3.85641
ARRDC3	73.4981	70.8893	12.6082	9.65488
SAMD5	31.3007	19.2715	0.0210281	0.0427943
ARSA	40.3074	47.5486	5.90345	5.62731
IRS1	44.1032	42.4444	9.25406	8.80388
MORN3	15.5643	17.4783	0.786932	0.800744
AREG	257.833	499.073	0.243544	0
DNAJC1	176.993	139.255	19.7303	13.0886
CSRNP1	104.018	103.208	6.47772	11.1676
DLX3	36.5827	25.4854	0.115501	0.528876
TUFT1	107.607	110.161	15.5817	10.6259
C1orf21	19.7491	17.8126	2.75919	3.08987
TES	272.127	300.643	61.6547	58.1741
PEA15	929.655	1293.24	147.535	161.078
SH2D4A	51.6094	65.3658	5.57655	6.85296
HES4	31.5987	48.4729	0.234792	0.477825
ROR2	43.1771	41.6022	1.75993	3.52128
ARHGAP29	50.5415	28.5478	1.58732	2.64303
BCORL1	18.9086	17.6153	0.99503	1.69331
PJA2	202.195	206.672	48.5343	43.1707
ESYT2	142.852	108.182	17.8189	21.8123
OLFML2A	44.6841	24.9469	2.43903	2.36903
CD151	545.126	430.971	95.6747	96.4123
ATP7B	20.5316	30.2927	2.54181	2.04962
SLC12A4	126.4	157.119	16.8624	21.7826
MVP	19.9072	25.0841	0.359612	0.679573
KLF6	158.631	111.505	10.7978	16.071
NOL4	12.0889	10.0824	0.14358	0.396557
ZDHHC8P1	32.158	53.9835	0.0589743	0.540085
KDELC2	147.988	121.195	13.8453	16.1078
GLCCI1	80.5681	82.5032	12.3294	8.54663
ARSI	270.663	108.724	5.30977	8.00621
CDC42BPG	46.939	58.6111	8.11884	7.38444
FUT8	45.0462	33.6423	6.14003	6.23109
TMCO3	53.0984	52.6184	9.97893	11.797
EPN3	46.5169	62.3727	4.88105	3.11405
DNAJB2	162.008	168.816	35.487	37.5777
EPS8L2	274.183	316.395	13.1845	26.5101
LIX1	38.8034	30.474	0.0399115	0.0812239
CYP1B1	109.155	29.3632	1.13706	0.712009
PRR5L	24.6138	19.532	1.942	1.78966
CHN2	28.0382	16.5487	1.17615	1.31077
NECTIN2	480.673	487.089	128.084	124.379
GDF6	79.1845	22.9939	0.242888	0.0411918
OSBPL5	35.7615	30.6171	4.07006	5.02501
C22orf23	57.8192	59.1811	6.54832	4.55906
PDGFC	45.5199	19.5251	1.10227	0.788165
KITLG	30.236	30.3674	3.86502	4.71943
MAPK4	9.94706	6.95621	0.813258	0.539999
PCBP4	119.654	144.77	21.1037	16.7255
BCAR1	129.59	122.35	33.1353	29.6223
NPC2	778.611	796.98	147.876	180.397
PPP1R9B	66.0069	69.2084	12.4626	9.65798
CD248	123.629	71.8076	7.59874	5.03486
ATP6AP1	428.989	534.86	91.5581	86.0518
ARHGAP6	15.0055	9.62478	0.543624	0.645359
PLEKHA7	27.1134	28.3197	4.07203	2.69102
SERTAD2	42.2707	26.8425	3.56496	2.85183
STAT2	81.7915	90.4683	18.3467	18.1089
DPP4	39.4781	101.963	1.17626	2.00908
EPS8L1	62.3988	50.5012	8.69895	9.12122
LMF2	184.57	196.001	40.6933	33.1925
ENTPD4	212.593	134.748	23.265	23.8289
RIPOR1	143.608	154.95	1.37592	5.33104
WNT6	474.636	338.117	0	0
CCDC80	203.788	153.481	2.48744	8.01513
SCAMP4	245.174	292.403	54.3529	51.1006
WDR13	44.6468	38.9859	8.64346	8.36336
CPA4	211.656	280.269	0	0
ADGRB2	102.287	87.0169	9.3207	14.2667
RBMS3	9.23299	7.02393	0.57299	0.421089
EHD2	100.246	87.7353	5.05746	9.59466
UBASH3B	36.475	24.8909	4.00752	4.17269
MGAT3	9.90675	8.75236	1.53734	1.29227
C1QTNF6	23.6605	61.3666	1.53247	1.07956
SLC23A2	95.9139	86.2628	14.2038	18.5856
KIAA0513	14.9314	12.4237	1.5359	1.95357
TBC1D10A	90.4516	109.807	14.148	11.214
TENT5A	28.6086	55.1645	1.42675	2.27356
DUSP3	123.335	124.178	20.6594	26.1374
PEAR1	52.8713	14.9057	0.419154	0.592375
CBX4	33.4346	24.3709	1.99205	2.87159
CRYBG2	43.784	65.9015	3.90137	5.57854
ELMSAN1	45.5218	34.3373	7.37916	4.65779
FAT2	5.67835	11.3336	0.293471	0.356419
RASGRF1	4.52445	5.34503	0.14828	0.135794
TMEM40	74.4215	94.2015	0	0.120539
KCTD21	12.6199	11.5501	1.4289	1.07231
GOLGA3	57.2776	59.0264	13.9894	14.7912
VGLL1	158.793	222.824	0.131352	0.133657
GSDME	78.6744	107.302	4.59283	8.30223
ADAMTS5	5.97309	7.90941	0.406451	0.352313
CTF1	35.7225	46.3351	1.55589	0.583285
GASK1B	109.236	94.7184	0	0
PPP1R13L	142.331	130.324	15.346	8.07846
MMP24OS	143.114	198.731	21.5637	16.327
ATP2B1-AS1	15.7008	16.0965	0.551345	0.561022
NPAS2	7.07561	9.23565	0.519774	0.476007
TBC1D9	27.2775	24.9137	1.948	0.880973
ARHGAP10	67.6833	47.1071	5.6778	3.44001
NGF	16.3889	29.5517	0.0726277	0.0739023
LAMC1	426.268	354.034	68.794	87.4343
PDLIM2	105.614	56.497	7.48769	5.66214
MXD4	155.986	189.088	23.8373	14.5986
SDK2	18.1655	11.2931	1.28744	1.4556
PPIC	157.835	169.851	17.0205	24.3706
PAQR7	84.2686	129.688	12.1937	12.325
CDKN1A	341.006	952.353	9.34536	21.3381
RILPL1	23.4703	20.789	1.82422	2.68739
HEY1	30.9723	38.9023	3.03098	2.19451
LOXL2	367.893	212.306	35.3777	34.1927
IRF4	37.862	28.524	0.632875	1.79195
PHLDB2	148.966	142.756	21.1653	12.3034
NTF4	23.4174	20.929	1.32553	1.4101
FAM129B	255.122	230.104	3.28949	3.38995
PDLIM7	533.731	411.614	100.178	83.5365
PIEZO1	108.085	91.5163	15.6044	20.7174
FLRT2	10.477	8.68525	0.784385	0.354734
TMEM30A	272.172	240.179	69.9084	70.395
SDC4	682.204	473.201	107.539	98.1324
SIAH2	132.62	152.919	22.9529	16.0116
AAK1	15.5657	14.6786	2.81967	3.38229
MAP3K6	25.4012	24.089	3.54752	4.22937
CADM1	177.935	89.2365	10.8359	12.1553
LDOC1	345.947	378.641	87.5022	80.0926
TMEM117	26.4234	28.5851	0.940444	1.99711
RELA	135.182	119.699	30.1932	28.2914
TMEM54	358.641	419.519	8.85476	24.8788
SMYD1	15.3086	13.5981	0.0339202	0.103547
RHBDF1	100.638	94.7519	24.1829	23.047
OPRK1	8.69003	8.33972	0.144598	0.235418
GADD45B	56.4511	49.0688	1.30748	3.136
TSC22D4	178.873	186.182	36.3843	43.0544
SRC	131.67	124.646	33.8744	29.8244
MED15	81.9851	77.1303	21.4093	19.0017
EPS8	13.6641	12.9153	1.6627	1.3864
SLC27A6	64.3716	122.585	3.5811	6.15212
SLITRK6	26.4645	18.0018	0.106096	0
PLXNA3	21.9486	25.0712	4.43331	3.60348
SLC27A1	37.9578	33.5372	5.85697	6.37733
SVEP1	23.4402	6.88571	0.270862	0.338255
CCNG2	113.211	61.5045	5.89628	8.65203
CASTOR3	15.657	13.5851	2.36497	2.47379
ACTA2	26.7099	44.0312	1.24668	1.18399
SORCS2	13.4746	8.57769	0.465342	0.729993
KLF5	34.0195	30.173	0.849924	2.11886
SAMD4A	67.7828	55.3518	0.798462	2.91302
MAGED1	659.914	878.299	146.759	121.697
FILIP1L	78.4794	69.4961	0	0
ARRDC1	54.4685	51.7866	12.2889	11.9681
WWTR1	81.5934	55.7961	8.8166	11.0055
TFAP2A	235.396	167.113	0	0.0325743
ASAP1	183.494	137.478	22.4207	13.0367
NABP1	24.7055	29.4573	1.09624	2.28673
DENND2A	42.7977	34.1397	4.39715	6.16224
ZFP36L1	440.245	411.896	122.482	106.124
TRIM17	27.2016	43.8054	0	0
IRS2	49.8473	71.9676	8.733	9.18624
LOC105375751	14.4926	9.23042	0.3674	0.441821
UPP1	183.689	252.388	31.3029	36.4935
TGM2	101.243	22.1196	0.76933	1.11833
TFAP2B	65.3352	40.6816	0	0
ITGB3	7.94386	9.42452	0.184226	0.218702
ZNF580	122.396	144.354	24.7785	22.1572
CDH24	111.161	141.616	19.7133	12.9059
MTMR11	41.5635	20.3154	1.92016	2.12134
TPP1	153.818	142.754	37.8679	31.4828
AP2A2	156.864	166.98	42.8349	44.67
TENM3	113.017	75.7703	17.0006	16.9719
PDE4D	6.55066	4.03847	0.332585	0.165276
LEPROT	90.1816	113.466	20.4522	20.1842
CDH8	6.97007	8.77004	0.184569	0.488301
PLXNA2	10.3115	6.13227	0.161011	0.415055
HHAT	8.38746	8.47027	0.238594	0.0485564
SLC7A7	54.1885	88.1843	7.16868	5.94782
IL6ST	18.23	21.3725	3.70248	3.27739
CAMK2A	33.2814	21.6663	0	0.0594494
LAMA5	199.51	205.853	9.54342	21.7472
EHBP1L1	23.5783	17.9781	2.52993	1.75394
ITPKC	69.1879	64.7598	15.9784	15.1482
TSC22D2	89.8193	73.8932	19.9149	18.0128
SNX24	28.4518	28.2312	5.76873	4.86148
GBF1	93.4524	96.4951	22.8681	26.0193
THBS3	42.4031	30.7055	6.04261	5.03811
TACSTD2	27.7661	25.9045	2.17568	1.5497
MAVS	71.8174	70.6847	21.4594	20.3941
IL17RC	71.7788	84.4759	10.1191	13.6045
FAM107B	90.7102	77.4149	21.2527	18.6368
OSR1	44.4569	35.7156	0	0.100364
GAS7	37.4179	49.5179	2.0087	4.28412
MTSS2	89.6583	77.3676	20.8651	22.1926
CBR3-AS1	24.6828	24.0884	0.141361	0.143842
TM7SF2	401.597	387.336	109.438	116.23
SLC40A1	73.0874	67.0845	0	0
FOXC1	38.2553	15.289	0.037727	0.0767783
ALK	5.96642	6.60142	0	0.0666611
SLC35D2	52.0755	51.2077	10.8931	10.2926
RUNX1	18.9202	5.38078	0.236347	0.101261
NNT	54.8324	41.2066	8.65009	6.07565
CAPS	39.8129	25.7371	1.36873	1.29327
CST3	147.139	263.561	22.1574	18.4357
GRHL2	90.0718	82.6211	16.847	11.0057
ZNF83	106.063	62.8045	10.8148	8.81229
C5	9.721	13.8205	0.264089	0.0244295
VWA5A	73.0743	68.0163	18.1598	18.0403
EVI5L	39.3521	41.6345	8.20056	7.79603
DCLK2	28.0153	8.60186	0.246087	0.187804
MMP19	12.1296	17.5174	0.620204	0.586012
VIM	578.7	186.894	15.6049	18.9269
H6PD	22.6864	17.0786	2.97517	3.76858
CKMT2	12.3226	13.1607	1.67167	1.18241
TMEM154	7.98738	7.21638	0.602689	0.943488
PSD4	20.0011	21.2392	2.09135	1.09279
PRKCE	3.13896	2.67573	0.157097	0.0532849
LEF1	20.3563	12.2469	0.946447	0.629692
WHRN	19.6934	13.9996	2.26804	1.66678
TRIM8	163.76	145.705	37.0647	29.0457
SPOPL	42.4856	42.9283	10.6174	10.0957
PLEKHG1	6.297	5.44275	0.51903	0.573409
COL4A2	145.474	151.976	44.2221	41.2365
WDR86	45.7862	37.8194	4.33087	1.98062
B4GALT1	167.321	111.799	23.1537	25.6721
TINCR	16.0187	18.2037	0.362282	0.942082
GYG1	283.704	463.338	34.7691	49.4091
TIMP1	284.849	330.154	75.5006	75.5799
CDV3	539.212	667.857	147.341	133.148
PPFIBP1	119.808	82.324	16.2085	10.5444
SLC1A4	28.7681	19.2231	1.96593	2.71026
PRSS8	678.843	927.034	153.948	160.978
OSBPL7	23.6531	24.8275	4.33972	3.74874
VAMP2	107.012	86.1403	20.3602	21.5534
PSTPIP2	32.8763	38.2154	4.05489	5.32549
GNAS	1026.23	1063.14	289.944	227.577
TSHZ1	8.12193	7.59342	0.514025	0.298884
TRIO	38.8594	32.489	8.38653	9.67507
SLC44A2	494.004	533.934	127.174	94.7092
NPPB	344.735	245.284	0	0
GPRC5C	52.8129	40.6337	8.10003	9.6253
RNF217	7.41423	8.48875	1.37081	1.27445
CRTAP	233.394	270.039	68.2537	60.6236
ATXN1	18.2593	10.6987	0.192046	0.69373
GATA2	16.7668	26.2521	0.119766	0.649964
MAP1LC3A	61.8057	101.928	5.75293	7.02468
GAS2L1	37.0659	41.7332	7.27097	7.12954
BAHCC1	10.8487	7.52312	0.421944	0.1108
LATS2	47.0805	55.2678	11.5136	9.86719
CUL7	70.8035	60.5916	17.5726	16.3999
PRSS12	40.9562	21.7405	2.40929	3.06447
ABCA7	26.273	33.0587	4.07324	5.23997
RAMP1	15.6594	12.7223	0.326548	0.553799
HSD17B14	91.0011	114.02	9.84961	14.1781
MET	41.7789	45.7468	5.66059	8.39548
LMO7	11.8873	10.8392	1.67968	2.14302
CYB5R1	130.968	131.798	30.4419	24.9505
MAP1LC3C	29.0378	35.583	1.3374	2.13852
PDLIM1	1641.46	1242.76	129.248	230.26
GLIPR1	17.6886	7.9225	0.408611	0.519728
DENND3	22.1508	11.5414	0.706533	1.29081
STARD13	9.04361	11.2386	1.15093	0.763012
NFAT5	29.3338	26.1338	8.00044	7.84872
RAB11FIP5	55.0074	54.7766	6.67929	10.2124
ZDHHC24	18.7865	21.9396	4.11737	3.59111
SDC3	169.966	160.565	36.6897	24.3779
ZBTB4	71.4372	47.3581	7.40208	10.1099
CHPF2	103.081	135.865	24.5295	20.8959
LRRN2	74.1373	50.5631	5.87922	2.42954
PTGER4	10.8488	32.8599	0.28995	0.479438
CUEDC1	31.2589	32.8207	6.24121	6.8019
ACTN4	836.584	628.493	171.638	192.171
PDGFB	45.5737	40.3116	2.80581	0.832724
PDE1C	2.79713	3.26287	0.0177274	0.0992121
OS9	379.071	407.886	121.442	113.85
ZFHX3	10.4574	5.36581	0.671124	0.59754
ZNF503	70.0181	18.924	0.0406676	0.0413813
ABAT	25.6043	33.0157	4.36836	2.87771
VLDLR	51.3035	64.7597	6.54749	10.2754
VPS37B	23.4054	22.4361	4.78121	5.11335
LOC112268047	6.70528	5.41922	0.102292	0.182152
APLP2	1405.05	1706.58	401.639	422.21
FZD1	31.3006	19.8101	2.5908	1.54661
MXRA7	56.7128	65.5455	14.102	10.7565
EMP3	369.522	271.986	7.89838	23.9101
KDM4B	78.8831	66.3617	16.3539	19.9094
BTG2	43.1851	103.753	4.29491	4.25823
CACNA1C	4.6477	3.99846	0.373519	0.532104
MGAT4B	161.295	157.982	49.5262	51.3091
ZNF316	36.561	33.5092	8.572	6.65304
MROH1	24.455	23.54	5.28377	5.99096
PRRT2	34.9766	29.5916	5.83194	5.2643
LASP1	930.642	762.206	259.867	239.272
LINC01000	29.7612	26.0533	7.27687	7.61317
TBC1D3L	20.4237	15.6848	1.93941	1.21443
DACT3	21.6487	18.9928	0.636124	1.61822
BMP4	44.8528	21.9109	1.69101	2.13603
CREB3L2	84.463	73.3952	13.6463	19.1932
STS	61.092	272.111	4.69832	5.2467
AADAT	97.2423	159.755	17.8172	13.2782
SCARA3	28.2297	53.2389	4.12508	4.57769
ASXL1	41.7604	53.4068	10.6656	9.01182
GPR155	10.3696	5.72463	0.400203	0.504186
COL1A1	1321.11	530.769	17.0085	51.1225
TBC1D1	111.958	107.272	34.2865	36.4475
SETBP1	4.81247	4.01623	0.337888	0.610729
TNFAIP3	10.1603	6.77594	0.364894	0.689553
ARMCX3	46.3649	41.2399	12.6044	12.2436
ATP6V0A1	66.3901	67.2787	20.1156	17.7795
CSDC2	42.8608	23.6804	1.12848	2.23614
PDE3A	6.13656	3.78878	0.382358	0.490968
SHISA4	30.2626	46.9803	3.25224	3.78208
C1QTNF4	25.2062	27.6372	3.46515	3.80581
LOC100129034	27.9782	25.8535	5.44368	6.28849
SYNE3	2.35157	3.40205	0.0197745	0.0201216
SOD3	76.2294	286.759	6.25284	4.64569
FOXE3	21.6936	111.965	0.594947	0.172968
SPEG	22.1133	22.0873	6.22642	6.67817
FIGN	12.5856	12.68	2.95851	2.1908
DIPK2A	94.2871	112.187	26.4994	26.3006
MYO1C	118.362	150.541	30.476	32.7984
RAB27B	3.53479	3.32805	0.02958	0.0902976
TEAD1	62.2224	70.3486	14.457	9.64479
NCALD	18.9736	7.70785	0.140076	0.481054
ID4	103.711	86.8807	9.89362	3.79003
ITGA5	66.6834	71.2962	17.3612	13.6654
CYP26B1	7.41939	20.0273	0.0315024	0.160277
GALNT5	4.18804	2.90706	0.0283121	0.0432136
KLHDC8B	80.8976	72.2955	19.2188	19.4949
TMPRSS13	13.1639	24.6124	1.31785	0.883082
SOX6	8.01472	4.16329	0	0.0454485
MXRA8	163.848	54.7931	1.96407	5.26599
PI4KB	112.844	113.75	35.8571	32.8863
ATF6B	141.01	130.2	39.8842	41.2829
SPNS2	34.9965	29.9585	0.513439	1.95919
45177	132.661	95.0879	#N/A	#N/A
LCAT	84.4648	91.0412	5.88193	11.2928
MXRA5	21.0186	14.6662	0.965606	2.02749
TMEM184A	4.75713	5.71593	0.351455	0.317888
PURA	13.0737	13.0221	2.01529	1.76183
TCIM	77.7463	51.8011	0	0
YPEL5	125.996	104.781	29.0341	21.9617
METTL24	12.1681	10.7467	0.0928145	0.377774
TGFB1	122.43	164.5	11.5	21.2305
ACAN	5.2564	7.58842	0.302043	0.495166
SUSD1	26.2464	43.2448	3.83923	3.73859
TLN1	165.704	153.976	54.8056	48.7988
TICAM1	16.0119	16.7035	0.828067	1.34816
PPL	79.9262	76.9147	13.1176	19.0921
COLEC12	21.2592	9.72113	0.446285	0.881522
SERPINE1	86.0757	63.6496	7.39557	12.3665
RTL8B	62.7718	95.6748	9.31313	11.3569
MBD6	53.1955	55.4516	11.455	14.281
CRTC3	17.9179	21.7748	3.65121	3.8076
NECTIN4	9.86071	8.58769	0.169985	0.345937
FAM83B	12.3937	11.3014	2.25519	2.09347
WNT11	12.7942	10.7145	0.232162	0.236236
TESK1	88.0617	100.696	21.492	16.2061
CTIF	31.9951	37.0469	4.68457	6.96685
TET2	3.43009	2.87178	0.336816	0.257045
HTR1E	20.7368	15.4518	0	0
GPR162	80.2132	81.3863	1.90891	6.37353
NKX3-1	12.2705	10.8527	0.778346	0.838596
ISL1	19.072	7.52025	0.0351254	0.214452
RUBCN	20.8193	17.7697	4.93977	4.68517
HERC3	5.59568	7.97457	0.698424	0.777728
LDLRAD4	0.829323	0.905588	0.0479002	0.0524902
CNN1	310.387	119.61	10.7983	17.7781
SDC2	132.681	163.724	35.0648	38.7507
GBAP1	38.8748	35.8756	6.42102	5.48231
NTN1	23.1217	18.101	0.66186	1.82088
SERTAD3	99.6346	96.1634	25.4838	26.4188
CRTC2	78.3272	78.6625	22.4019	21.6501
SEMA7A	54.1408	43.7928	10.9144	11.5432
SERPINB7	33.103	74.2787	0	0
PLA2R1	8.66618	4.98796	0.0751662	0.325063
ATP2B1	122.47	100.608	22.8856	13.5744
ARRDC4	94.1645	51.885	7.6576	10.3893
PACS1	63.8015	57.6267	17.4634	13.8526
PTPN14	37.2563	36.563	9.11176	11.207
MELTF	24.8711	38.2533	1.41733	3.12478
FANK1	18.2865	10.2186	0.904037	0.559941
GRN	560.624	698.257	172.336	148.112
LOC284454	4.83406	4.4732	0.192321	0.521857
COBLL1	15.511	9.07468	1.60147	1.30948
SHC2	94.1673	79.7373	0.610267	3.8214
LENG8	173.809	139.286	46.0226	48.4424
SLC30A4	4.89474	4.41881	0.0173618	0.0353331
GDI1	393.582	368.584	127.592	109.558
NRP2	24.1319	10.1361	1.29932	1.53146
MMP9	105.304	37.9435	3.4093	4.51643
TLCD2	8.53317	6.27663	0.434149	0.597687
LOC728392	99.955	134.567	20.5321	22.2238
CREB5	9.67051	4.78699	0.165164	0.436964
ANXA2P2	253.255	259.368	3.55593	15.9907
IGDCC3	474.42	466.387	84.7987	42.5865
DUSP14	79.8103	100.083	20.8812	20.7513
SMARCA2	57.4374	47.2379	1.94188	5.48385
NUMBL	55.044	51.1135	13.9972	11.386
FAT1	86.5132	87.3974	22.8076	28.1803
IGF2	17.574	10.6385	0	0
CDKN2B	29.8439	8.0752	0.0377175	0.076759
FST	28.987	48.8033	4.53545	4.81747
RAB40B	10.3362	13.4247	1.50769	0.976279
NCOA6	23.0473	20.9255	5.58996	4.26213
CD59	112.672	153.009	25.5714	31.4134
CDON	75.0287	37.438	5.62569	7.66193
CAST	79.5971	63.35	19.0575	15.1509
ZNF433	29.4692	19.4567	2.99897	2.0344
CUL9	15.8999	12.8704	2.84406	3.2597
SUCO	99.427	86.1616	30.2974	27.079
POPDC2	50.2612	19.4854	1.27417	0.605047
ITPRIPL2	18.3871	25.7756	3.90354	3.01876
ZNF436	13.6977	10.4059	1.49923	1.4302
IL11RA	43.2739	29.1406	3.95222	4.27293
PLEKHH3	42.5064	33.7467	8.70893	8.6326
LRCH4	154.943	181.742	27.9544	40.5413
NYNRIN	71.3663	60.2343	14.2304	18.6863
ASAP2	54.7815	46.5927	13.5877	10.1448
HEG1	17.0023	10.5797	1.91493	2.10958
LRRC3B	11.6862	5.34219	0.228061	0.541481
DVL3	220.176	178.922	60.324	48.6638
HIPK3	36.7161	31.4664	10.1432	9.40168
SLC35F2	728.263	265.981	41.3518	45.7773
KCNJ2	44.7168	17.7606	1.0319	2.15677
PCSK1N	144.913	129.231	4.10484	12.5307
LINC01128	24.9809	13.991	2.81557	2.36816
CNKSR3	5.89485	5.89029	1.14199	0.714621
ZADH2	10.6527	9.17487	1.94768	1.87569
ARHGAP21	35.0923	27.6965	8.59931	6.88822
COPZ2	20.1089	25.7006	0.627418	1.51627
ITGB6	138.518	49.694	0	0
TP53INP1	38.6775	42.7087	8.30159	10.6324
TMEM94	79.6925	91.4047	26.1029	25.5157
C20orf194	24.8467	18.35	4.1064	2.739
ZNF385A	54.1082	71.3963	13.3743	10.4921
IKZF2	4.73762	4.29714	0.785287	0.509883
FSTL3	143.806	53.0948	6.00826	8.0701
SGMS2	5.81053	4.86283	0.0741966	0.283121
GAB1	10.9526	8.84317	2.59283	2.15417
TENT5C	7.33857	10.3931	0.691003	0.838349
APC2	6.66068	5.74072	0.199937	0.537678
BMP7	77.3918	42.9844	6.16613	8.97422
HEBP1	261.28	179.436	46.0264	48.8132
RAB11B	703.38	627.865	222.659	181.85
NOL3	13.1168	12.1412	1.288	1.16498
ATP6V0C	1427.47	1664.41	488.988	418.656
SLC35F6	67.4653	81.6919	18.7544	14.6556
CAPNS1	591.712	687.937	198.237	206.566
LINC00265	20.0841	22.6206	13.7816	11.5969
SLC4A3	39.4699	44.8084	7.15409	9.93532
EPOP	25.2983	20.0605	3.5335	2.46009
TMEM263	49.47	50.7352	9.70813	12.9389
CREB3	216.174	261.682	65.591	62.5516
SPTLC3	4.80895	4.91717	0.289703	0.136056
HOXB2	60.252	31.9704	0	0
SCARF2	70.6115	87.8933	18.0068	12.7278
LOC101928433	12.8113	5.56174	0	0
GRK5	36.4623	33.8805	2.99593	5.37973
HABP4	49.4273	41.2721	11.1808	9.41551
DUSP1	76.7327	118.152	16.7958	13.7484
HS3ST1	7.16947	6.20905	0.0743036	0.378038
PDE8A	14.9449	15.6879	2.96066	3.25046
LOC105376220	6.79188	8.51441	0.388119	0.559485
LINC00312	8.21264	10.9162	13.7816	11.5969
GNAI1	24.187	23.5141	5.11435	6.70361
GOLGA2	114.81	82.2967	22.7886	25.7534
TTC3	38.3355	46.0023	12.2799	10.4637
BCL2	10.0278	6.57055	1.12433	0.715039
SLC7A2	71.7973	88.913	8.25986	15.3618
IRX1	47.6075	21.5435	0.144487	1.10267
PHLDA1	133.473	114.452	41.0165	34.1338
CTDSP1	56.9926	65.0461	17.5782	15.7376
CHRM2	18.8905	7.46684	0	0
DPYD	4.60894	4.32001	0.248287	0.0721841
MEIS1	42.9544	27.4647	0	0.0334875
SMARCD3	31.8471	36.3502	3.32231	5.54201
KCTD20	92.6791	83.2551	30.8163	30.4438
LOC107985555	16.2349	36.8024	0.322923	0.43812
SYNPO	5.91058	3.83463	0.485191	0.464665
LOC107986473	20.8075	28.5462	0.512418	0.91247
SOWAHB	6.6964	9.52235	0.238834	0.364539
VAMP8	279.99	371.076	77.4839	66.4415
EGLN1	28.6101	35.3299	8.06474	7.75397
DNASE1L1	21.9493	21.3759	4.7684	5.26169
SH3BGRL3	650.225	737.432	222.699	207.265
SH3D21	61.5673	36.6226	8.64869	6.88104
USP40	17.7009	14.496	3.533	4.00637
TENM3-AS1	29.9278	25.9479	7.2001	7.49953
PPARA	8.14791	8.25363	0.799574	1.36957
B3GNT9	36.8418	61.4162	5.45008	2.65969
ALDH3B2	12.8453	11.2218	0.159688	0
VTN	15.0106	22.8142	0.646904	0.282111
SOGA1	28.0179	33.0135	9.01207	9.06495
WIPI1	21.3331	18.0989	4.17594	3.59814
C4orf19	5.22682	4.08501	0.328045	0.267042
NTN4	8.18054	7.81998	0.683521	0.622305
ARHGAP1	190.994	173.735	66.3501	58.7568
CAPN6	178.878	267.589	19.145	36.9273
MEIS2	97.479	75.5722	0	0.106762
FZD6	103.858	59.7217	5.04327	10.769
ABCB8	52.7983	48.7743	15.4551	12.6909
PLBD2	112.641	141.895	34.4623	36.288
KDELR2	490.217	489.381	150.004	178.62
NELL1	10.4478	23.8822	0.0448022	0.0455885
SH3GLB2	203.662	148.748	46.1289	48.546
SOAT1	14.6961	16.4626	3.01018	3.65917
LOC105373949	58.0051	25.8904	0	0
BAIAP2	21.7175	22.023	6.61173	5.83656
RSPH3	9.46471	7.27607	1.25363	1.4089
SSBP2	25.3881	17.5871	4.92725	4.85152
SMAD3	49.0317	32.9582	5.95237	8.70932
SDSL	32.1299	27.7041	4.66272	3.01926
SPTAN1	252.502	221.885	86.6433	90.6818
STRA6	69.3728	37.7303	7.18967	9.16434
TYK2	41.6939	37.7475	12.9673	12.8034
SIL1	42.041	60.5504	8.82337	6.92214
NFKB2	67.9085	44.5116	12.5357	11.2066
CTNND2	44.111	20.7537	3.67453	4.2009
OSBPL9	163.956	154.052	60.0811	54.9245
CEP170B	62.552	57.8039	19.9837	21.986
GPC5	2.70617	3.14351	0.181756	0.169534
NBEAL2	51.1186	43.1783	13.6106	15.7943
ERVK13-1	5.87678	5.74966	0.793154	0.531936
CASC10	20.7424	20.8687	0	0
ADRA2A	75.3393	211.613	0.193842	0.867876
CANT1	136.649	136.044	47.5686	39.5888
ZBTB47	18.1509	16.7308	2.48894	1.16891
STMN2	39.6561	9.36942	0.128984	0.393744
IGSF3	111.617	69.4111	14.2255	19.9448
PWWP2B	44.5679	47.3396	12.7738	12.4308
DAG1	345.74	310.182	128.797	125.422
MAPK8IP3	50.0814	41.636	14.9333	15.1106
DMPK	110.531	82.5799	24.9836	18.0761
DLX5	12.65	12.1701	0.047613	0.0484487
ERN1	6.76743	5.75404	1.15834	1.17867
GPR78	13.2168	7.40787	0	0.0679875
SLC18A3	134.134	445.243	0	0.0634193
CNTN4	8.74501	2.74451	0.223889	0.088596
GPR87	13.5252	38.2024	0.296384	0.201057
S100A11	1822.34	2314.59	437.989	239.269
CALCOCO1	39.5195	26.5004	6.15746	7.36826
PRLR	8.67137	4.1199	0.622843	0.492936
FAM160B2	30.5666	32.2661	6.72604	8.48415
PPP1R18	105.378	87.3847	31.094	27.2489
PSAP	1884.9	1841.82	532.938	675.079
LOC145694	16.5109	10.1073	0.919889	0.550608
MYL3	33.5914	28.6231	0.323502	0.16459
RPS6KA4	77.6932	125.316	19.5438	16.3773
PXN	206.341	212.051	53.234	70.4356
ARL6IP5	135.287	168.833	41.4747	41.8444
DNAH10	1.76147	1.56695	0.0628249	0.0426183
BEND6	8.26216	8.88635	1.26108	1.3587
SAMD14	24.3382	19.0247	3.53339	4.78444
MST1	17.7692	19.0988	2.89148	3.35598
RAB22A	19.9709	19.0306	5.95786	5.77963
MAGED2	629.983	750.815	230.699	208.746
MICALL1	89.0084	126.397	25.3432	18.436
INHA	18.4532	16.5234	0.333679	0.565892
TRAPPC1	479.679	585.543	0	0
LGALS9	7.32013	8.46296	0.231965	0.377657
P4HB	1574.08	2098.31	532.768	504.762
SVIL	39.9095	20.4601	3.96815	5.02453
TMEM215	8.90633	10.9773	0.11166	0.568099
VIT	10.8013	5.16979	0.155684	0
GUCY1A1	12.7946	9.06251	0.0145297	0
PDGFRL	33.1287	34.293	4.73281	2.4882
ZNF516	18.1041	11.5344	2.87451	2.23849
CASTOR1	47.7224	56.3665	4.44685	8.10712
PLSCR5	17.4337	21.5689	0	0
LPCAT2	15.5304	16.49	3.42001	3.75191
GSTK1	162.961	178.065	50.8651	42.5288
YIPF2	118.982	130.654	33.5632	40.1791
PPARG	1.83575	3.04195	0.0506332	0.0901632
PHTF2	44.9102	51.1097	15.6745	14.1184
ARMH4	9.00128	6.63995	1.72177	1.57038
SECISBP2L	92.1248	54.8051	15.3491	15.5972
DOCK3	15.2397	9.72945	0.656309	1.61233
C15orf48	30.1843	32.5526	0	0.481335
NRSN2	46.0743	49.2127	12.5053	14.6851
ZIC1	4.87217	13.4184	0	0.145346
TP53I13	87.1687	97.6877	26.9896	26.2015
BICRA	29.8568	29.0195	9.71542	9.18736
ANXA4	20.1018	21.2614	2.10072	3.97251
45178	627.978	851.609	#N/A	#N/A
MBOAT7	214.911	319.311	63.13	61.8963
LOC105373234	6.26217	15.0167	0.387669	0.576538
LOC646903	48.9103	38.8623	7.65105	4.59335
GBP2	11.0027	10.4796	0	0
ZHX1	20.4894	20.1417	4.7558	3.33938
PANX2	41.6882	26.9777	5.908	6.15952
CNNM4	31.9377	33.7982	9.35177	10.0806
ANO6	116.081	83.1557	29.6187	27.3795
CDC42EP3	81.772	65.1546	23.664	19.6412
PACSIN3	127.417	149.691	24.4055	36.5365
RBMS2	28.8126	28.5998	3.60429	6.4853
ZBTB22	60.617	44.5423	12.568	10.1638
LAMP2	53.798	60.4601	19.2395	19.7238
PROSER3	31.7104	35.2811	8.72943	6.30974
DIAPH3	20.2661	19.8984	7.02242	6.29446
ASIC3	17.3283	8.86673	0.32469	0.528622
SMAD6	12.043	9.30926	1.97719	1.21407
QRICH2	8.2333	7.21613	1.79797	1.46916
MYL7	42.1393	20.364	0.964278	0.654135
NTRK2	14.2801	2.67634	0.00722748	0
DCTN3	42.8464	55.749	12.2728	9.82301
NACAD	15.776	21.3441	2.2663	3.37474
FLNB	379.045	337.396	29.5827	68.5996
AKT1	131.832	141.686	44.3296	50.2087
OSTF1	108.88	110.276	31.5416	33.1122
RNF43	7.14765	4.88828	0.421421	0.673856
MAPK7	98.3614	82.3187	30.6979	28.4199
CLIP1	58.949	45.4467	14.0832	9.76431
PCSK5	42.6837	17.7727	1.83641	3.62896
PRKXP1	6.53085	3.04597	0.377882	0.238664
ADHFE1	23.0741	13.9836	0.533401	1.2406
MYH9	854.736	524.767	176.127	157.51
AKTIP	54.3502	49.3186	14.3182	10.5591
LAMC2	25.8437	33.0907	5.01428	7.05385
HECA	15.0376	14.4197	3.59299	3.24982
NEURL1	4.17519	5.0011	0.179936	0.386532
PLA2G4A	10.6841	19.2669	0.925767	1.23949
MIB2	34.0508	37.9529	11.8297	9.74976
TMEM175	24.7287	28.715	5.6331	4.44098
LOC112268430	36.8434	23.6425	0.532231	0.180524
TGFBR2	22.9907	25.4341	5.94491	7.05746
PSD	38.7631	22.014	1.66556	3.79633
ABHD4	224.35	143.156	46.6684	43.4348
CLCF1	18.8011	19.8471	1.55505	0.582967
JUP	461.484	495.09	155.329	109.061
ZNF704	7.31212	6.11483	1.63113	1.23745
SMKR1	27.8868	50.14	1.08552	2.36693
UBE2H	186.631	193.331	73.5031	63.5668
PTPRJ	32.668	27.3964	9.99188	8.53859
ALPK2	37.6611	25.7185	0	0.0522641
GJA5	10.8884	45.338	0.449425	1.26434
SLC2A13	8.77062	7.94712	2.39003	2.11057
CHST14	99.0662	100.292	33.2938	28.4521
IGFBP2	1344.79	1923.77	450.573	415.705
ROBO1	104.095	91.2934	37.9314	34.0508
TBX3	6.90949	6.74505	0	0.223264
SERINC1	237.88	189.143	69.0505	52.7458
SOWAHA	5.87147	12.7098	0.0865093	0.0440138
PLD1	11.3271	8.56736	0.265525	0.914473
LYST	1.06014	1.09395	0.0365506	0.0148768
EPGN	17.9044	7.08178	0	0
GPC3	1183.62	351.639	75.2502	50.7698
LINC00674	18.3636	16.3217	4.76589	3.2649
ZFPL1	155.794	131.123	44.5798	45.2516
TRPV6	10.8586	9.99757	0.827345	1.05233
SBNO2	70.8641	59.5353	21.6773	22.748
MLLT11	373.315	369.279	143.582	120.523
SMCO3	7.42095	4.68089	0	0.0961862
RNPEPL1	29.3841	48.4644	5.68619	7.48462
MMP28	22.5901	22.9121	0.0429824	0
LOC105369147	8.03151	5.61252	0.615342	0.375685
TMUB2	63.647	62.419	21.0099	18.4869
AMFR	68.7408	79.2168	22.3275	24.527
EYA1	9.69392	4.41208	0.250796	0.604417
KLF8	9.43619	10.0373	2.38889	2.82653
ADGRG6	27.5014	10.5519	1.69186	1.98072
FCGRT	70.8635	73.9845	22.6008	20.5958
MXD1	10.9562	12.9746	2.27393	1.6333
LOC107987251	7.1241	5.52581	0	0.194246
SGSM2	57.3895	36.7381	9.52312	11.7908
PI4KAP2	81.7974	63.9369	19.3124	20.9301
SYVN1	74.5819	80.3655	26.9008	26.7847
PLEKHG4B	49.0674	41.4678	13.7616	9.20982
SFN	133.952	125.992	22.7468	9.93642
PTGFRN	76.2794	52.745	16.4544	18.458
SLC1A3	39.9027	47.3752	11.6527	8.01574
BACE1	34.2593	29.8562	9.68496	7.31501
NFIL3	41.9679	42.5008	9.70128	12.0769
SLC39A13	58.2538	62.3825	19.9198	18.4098
WWC3	72.0418	77.8232	14.6914	22.2462
TMEM259	369.736	352.111	150.797	143.398
TRADD	31.1231	39.4722	0	0
CPM	5.17909	4.183	0.109412	0.333997
ALS2CL	4.88755	7.82427	0.695679	0.930743
YAF2	5.25331	4.2809	0.62455	0.333643
POMT1	44.0883	53.5288	14.7537	12.1504
BBC3	74.8874	86.6558	11.7415	19.438
CMIP	40.5127	38.6756	15.1215	15.6014
COL16A1	66.4767	21.2323	3.38947	4.22322
CES2	50.2455	51.4682	16.3169	17.6639
CRIPAK	26.6038	20.8732	7.02361	6.81904
POFUT2	76.7097	67.0956	23.8176	26.9224
DUSP15	7.13995	17.4039	0.679598	0.691525
KCNJ6	1.16172	2.74695	0.0458619	0.0933337
BDKRB2	11.7139	4.92775	0.286427	0.400749
SLC26A11	44.2678	40.5046	13.6832	13.2082
MCTP2	5.75402	5.14811	0.411014	0.822514
SAP25	45.3517	37.6758	7.12818	7.83823
KLF4	36.4398	33.5522	1.48387	4.42908
KCNJ15	2.2843	3.62839	0	0.027258
ELFN1	20.9756	15.6487	0.547391	2.00519
MAP3K8	8.5021	7.46284	1.1832	1.63118
ZFAND3	150.873	136.649	56.7207	55.9977
ARL4C	90.3397	106.584	19.7455	9.04332
WBP2	242.795	254.35	86.5933	97.369
GSN	78.6859	78.6067	29.1676	23.7062
SOX15	31.6409	26.6111	3.66504	4.38749
LRRC41	142.12	153.378	51.9551	57.3593
DYRK1B	56.8363	54.3752	17.8479	14.0938
ACSM3	9.5506	12.5361	0.160885	0.791259
KIF13B	13.0618	10.8991	2.89358	3.29972
ADAM19	29.4242	36.3858	9.59901	7.19709
CAV2	26.9996	24.2289	0.227263	1.61877
PDZD7	10.3789	17.5378	0.0706251	0.670736
TMEM8B	7.89942	6.54658	1.98193	1.98777
CIC	69.8699	53.3853	17.5716	20.7674
KCNH7	4.79792	8.33109	0.101692	0.31043
CHST15	35.411	17.7992	3.39773	4.76675
FURIN	112.727	150.39	35.7446	39.8103
UTRN	27.3387	20.8217	7.93624	7.88464
DST	14.339	11.2081	4.01854	4.4162
PLOD1	199.273	257.606	73.11	63.2753
LPIN3	16.5404	11.9769	2.48305	2.98086
IFI16	7.37792	4.63093	0.441614	0.479323
TGFBR1	133.658	79.2297	26.9476	23.9378
ARHGDIA	716.379	734.086	307.851	285.523
P2RY6	7.36602	15.7981	0.021522	0
ATN1	254.736	244.098	72.6955	94.5527
ZZEF1	19.2127	18.1012	6.6463	6.89912
RNF103	22.5106	21.7738	6.48718	5.31083
NOD1	11.3655	7.34243	1.66135	1.4962
MIR503HG	23.5112	51.9988	1.33825	1.36174
LOC100130449	21.6534	37.1147	0	0.486955
CLTB	105.364	159.85	32.0115	24.5195
ANKRD1	70.1236	22.534	0.0761229	0
ZNF862	7.3956	4.92669	1.03736	0.795498
SELPLG	8.55146	14.3396	0.107602	0
STK40	134.957	100.903	36.0963	26.4423
B4GALNT4	141.767	118.315	39.4053	48.1337
MLLT6	50.0929	30.8366	8.15447	4.4648
TMEM87B	37.1106	38.6671	11.9133	8.88203
LINC00379	35.9744	110.585	0	0
CLASRP	137.694	133.183	52.2074	50.55
STX12	45.7966	48.0412	12.0847	14.6151
RHOD	88.015	109.089	24.0055	24.6968
MEF2D	33.6565	30.6266	7.78916	10.6848
TNIP1	36.276	34.6236	12.1782	13.4943
RHOBTB3	87.7871	35.558	7.73522	3.55708
UPK2	26.6919	33.0391	0	0.982252
MGAT1	142.634	179.552	54.7752	49.1126
C6orf89	30.6202	25.7178	9.47738	7.67561
FAM219A	66.7925	71.2991	10.6194	18.168
CATSPERG	4.24705	3.0578	0.125611	0
NFE2L2	87.8497	93.5658	31.8226	25.0431
VEGFB	68.5759	106.851	17.1495	18.2129
ARSD	21.4373	47.6752	2.82887	4.75183
JUNB	44.8704	61.4407	6.89748	10.6114
EDN3	11.0641	6.94465	0.484905	0.548239
DAP	249.224	327.301	91.1737	77.0396
ADAMTS20	14.1044	23.9781	3.39266	3.24672
DIRAS2	14.9068	4.83826	0	0.0744964
STK10	47.6351	57.798	12.4904	16.3853
PPP2R5B	22.3406	32.8282	4.5279	5.16431
LOC107986962	31.6276	33.2276	3.32448	1.86056
TUBB6	250.709	355.209	41.7206	73.0336
OVGP1	8.94237	9.22469	0.469164	0.272799
PRNP	88.7546	114.405	27.4387	31.0057
TSEN34	84.9948	82.5605	27.8154	31.1501
FEZ2	148.923	139.119	46.6828	54.9095
ZFPM1	4.88614	6.69143	0.964818	0.919418
CDH20	1.65685	6.71249	0.0144251	0.0880699
BCL9L	84.8035	70.5864	17.6516	25.8078
TFAP2A-AS2	7.93831	6.08462	0.131582	0.401674
SH3RF2	7.71842	3.5947	0.213077	0.385452
ENOX1	3.11317	1.94207	0.0905419	0.242891
HSPB1	724.947	889.783	274.812	272.748
SYT7	16.7169	13.1888	3.19908	4.34468
TJP1	134.209	112.191	49.5328	47.9947
HIC1	3.77421	2.945	0.200534	0.226726
SLC6A4	13.925	1.83962	0.0474401	0.0724091
GALNT2	169.56	170.259	72.2776	72.7127
SLC22A18	16.2351	34.571	2.35405	2.19575
WDSUB1	34.9916	23.2368	5.55476	6.53149
EFNB3	89.066	68.4941	16.8209	23.4871
MED13L	38.0878	24.8469	8.16115	8.44514
KCTD13	18.6954	17.3854	5.12594	5.15828
SSPO	1.57655	1.29485	0.740089	0.347575
SPPL3	104.402	100.42	41.9508	39.7924
45180	154.293	142.94	#N/A	#N/A
OXTR	13.5422	57.1968	1.96727	0.667266
RNF152	2.79087	5.13426	0.26904	0.338176
PRKAB1	120.283	106.562	42.6567	41.3718
ZNF865	36.1839	41.8886	12.6815	11.1136
USP35	12.9831	15.7431	3.50107	3.71551
MYO1D	50.7237	37.5234	14.1014	14.0923
PLXND1	51.3245	46.6675	14.3111	18.0958
P3H2	107.434	104.771	5.77049	17.4169
TRAM2	47.1592	57.9321	0	0
SNHG18	62.799	47.9847	4.84731	9.76201
RBBP8NL	11.5851	8.44455	0.429487	0.874049
SLC44A3	14.7808	16.2357	2.73583	1.53735
LINC02246	2.77854	3.18644	0.234088	0.109937
STK17B	15.4563	20.8891	4.00437	4.23137
LPP	22.4977	15.1464	5.63118	4.70952
MDGA1	7.38781	1.91107	0.141506	0.20944
TIPARP	34.3634	18.1542	4.41352	2.91212
MAN2A1	97.1618	100.351	41.6527	38.6086
GPC1	108.074	139.809	33.6759	40.1435
RNH1	159.719	182.592	62.9458	52.7969
RIN2	5.96259	3.77691	0.487215	0.175917
CLCN5	54.7024	34.0117	4.95198	9.56098
CLIP4	1.75895	2.58663	0.115512	0.117539
CNTNAP4	2.4061	2.47878	0	0
XKR7	11.328	10.6228	3.04634	3.00045
SMYD2	66.8459	61.4356	18.9765	14.4167
MAN1A2	24.8507	24.4116	9.78725	8.95193
RPS6KA2	48.8049	34.9193	8.65602	12.1167
GAS6	62.3527	103.406	12.4024	17.5583
DOP1B	14.6158	14.5037	3.92854	4.61249
TM9SF1	96.8269	91.6833	35.4657	36.7873
CLEC16A	14.4168	12.4583	3.57364	4.52058
CLIC3	33.2705	10.901	0.114707	0.466882
PRDM2	23.8096	17.2197	6.3858	5.50408
SFT2D2	27.9824	34.0919	8.99694	10.5675
KCNK6	44.6588	44.9771	1.63935	6.13089
SLCO2A1	32.6222	9.05984	0.754004	1.50251
SPNS1	163.266	171.194	65.8514	53.77
SERPINB2	8.31278	14.7836	0	0
POLR2A	257.36	261.473	106.516	115.363
PLXDC1	3.86173	5.03225	0.120599	0.343604
ACHE	66.169	86.8734	1.66489	8.03615
TBC1D3D	8.04139	9.95596	1.17829	0.599485
STX5	118.646	125.911	37.0048	44.4336
CD47	21.7448	11.3121	2.65142	3.44088
ZEB2	3.07826	1.08512	0.0377238	0.0255906
SCAF1	198.888	200.838	82.1816	66.1576
MINAR1	2.60748	1.74132	0.1568	0.06648
PMM1	57.7624	63.2832	13.4777	16.887
ANKRD52	70.2648	80.3838	24.36	29.0163
KMT2C	13.7838	11.0384	4.0285	4.30764
RAD23A	202.253	202.378	79.3246	83.955
PHLDA3	93.1569	162.339	19.8475	28.2093
S100A10	1890.17	2343.47	76.8129	298.972
PFN2	1105.21	866.689	393.148	358.301
GATA6	7.2025	3.60797	0.0795904	0.0809873
RAB24	75.7453	116.211	23.0425	19.6223
ACPP	6.09092	4.51938	0.163121	0.39836
PDXDC2P-NPIPB14P	39.9593	31.0706	6.85969	10.0133
CCN2	270.529	284.965	64.2072	27.8602
CSGALNACT1	1.36685	2.6636	0.0273984	0.0139396
IL36RN	6.9063	9.13847	0	0
BAALC	19.2632	9.76582	0.491228	1.29961
MIR614	418.41	175.084	0	0
SLC16A6	5.52545	3.80305	0.262761	0.300795
FBXO6	16.4572	31.1595	1.48084	2.53783
GPSM1	39.6082	32.2327	11.4592	12.6298
MAPRE3	25.4228	36.9977	3.35758	5.75413
PFKL	228.718	258.231	96.1944	98.5247
PLPPR2	59.8659	92.5061	14.2494	18.6736
SLC35B3	48.8619	36.312	11.3671	12.9812
ZBTB38	9.87083	8.94807	3.18284	2.61587
FBXL7	19.5349	20.5621	5.15218	6.83749
KIT	54.0618	96.4435	8.18212	15.0276
MPP5	46.9973	53.1036	18.8171	17.1476
SYTL5	9.9191	5.21804	0.293968	0.747819
NFKB1	26.6451	25.9266	7.68884	8.77625
CLCN3	59.5579	49.079	21.1117	20.5571
MMP25-AS1	12.2983	12.9123	1.22064	1.69966
BOC	28.1304	10.4858	2.1935	2.136
PPT2	70.2333	64.806	21.4762	15.2972
LOC105379461	40.4957	47.3359	0.1479	0
BET1L	128.04	138.82	47.1744	53.3302
PYGO1	4.38305	4.19942	0.782205	0.609651
DAPK3	220.4	226.107	93.8673	81.803
NXN	110.334	118.249	45.8534	36.9679
SLC35E1	70.1635	82.935	28.3179	26.5181
PLA2G4F	5.31105	4.72262	0	0
KCNJ12	5.86655	11.1306	0.791683	1.01347
ATP6V1B1	9.30288	8.06911	0	0
DNAJC4	105.992	100.626	30.5978	19.944
KDELR3	36.4465	58.6032	7.8338	9.25959
C5orf30	61.462	55.8465	16.6992	13.8358
ARHGAP32	15.0944	19.8347	4.7423	5.43302
KIAA1522	156.397	125.84	30.1441	46.8953
CEBPA	15.373	19.5896	2.79858	3.1964
TMEM25	29.4411	32.1661	9.49909	8.83732
ANXA11	58.0799	67.4055	21.1368	24.372
VGLL4	48.129	41.9191	15.7459	17.6428
CTTNBP2	28.7532	21.1912	7.99507	6.00926
CKAP4	411.405	496.683	171.499	136.688
LINC01003	24.52	21.4699	2.85316	1.29033
TBC1D25	26.6852	27.9777	5.47809	7.97375
TRIM11	97.7677	119.144	0	0
GABRR2	4.46135	5.13597	0.017479	0
TMEM214	156.513	176.186	64.4988	66.8045
MPZL1	197.513	312.294	59.4468	73.3695
LPAR1	24.4842	10.5632	0.907407	2.13686
MSRB3	10.2185	3.79285	0.225837	0.459602
SCAMP2	156.336	189.594	64.0107	59.7582
MED12	51.6341	48.2586	20.7878	20.7552
NEBL	6.28231	4.07699	0.663533	1.00071
GSTM3	28.2184	38.8975	2.98567	0.481646
SUN2	26.2453	29.2903	7.95898	9.606
ZHX3	5.05255	6.49519	1.4028	1.39546
ENPP1	86.4421	61.9445	26.1421	23.0445
LAMP3	3.03551	2.61065	0.0251576	0.0767976
CUX1	31.4803	23.3323	9.85921	9.27295
NR2F2-AS1	14.9947	8.04174	0	0
CCSER1	0.8215	0.626763	0.0244164	0.0662531
LOC105377023	8.42658	7.4782	0.0709809	0.144453
PHF1	97.336	87.2919	36.5248	33.9856
TSPYL2	51.5016	61.1615	19.3122	19.9289
HOXA1	5.19798	13.8448	0	0
ULK2	13.4538	13.9372	3.89233	4.68375
LMF1	5.39676	5.83388	1.25132	1.65157
PHKG2	45.4669	48.4677	18.4356	17.9822
IFITM10	5.25735	6.14313	0	0.205848
ABHD17A	88.1238	102.783	37.3471	32.1389
ABLIM3	2.41772	4.14249	0.112644	0.248345
LRP5	87.6411	70.8159	31.7857	28.828
PTPN23	91.5585	78.0306	31.2652	35.2588
PCDHGC3	48.5875	27.2967	0.71048	0.0657227
NTNG1	3.25447	3.65719	0.11311	0.391324
SIN3B	94.7452	102.85	41.7512	39.4848
CCDC149	11.1687	10.7766	3.21612	3.02933
SSH3	44.2866	65.1049	13.1361	14.2053
SEMA3F	63.9579	57.3218	24.8025	24.2424
ZNF641	10.4952	10.6974	3.51795	2.79188
GALNT6	37.1422	18.5719	3.75912	5.52514
PDCD4	44.3151	44.9634	16.3351	16.5804
ORAI3	46.5902	39.8436	11.795	13.5283
PTCHD4	0.577122	1.41151	0.0400238	0.0465443
TRAK1	35.997	32.0586	0	0
UXS1	133.229	113.728	45.9496	51.7774
ITFG1	63.7357	59.7183	23.0262	17.8088
CRIM1-DT	45.7757	47.6834	7.55531	7.68791
TGFB1I1	30.5494	40.487	7.95347	7.85735
SYNJ1	5.37169	6.42825	1.28371	1.42366
CYP2W1	5.7172	12.5133	0	0
PRDM6	4.49829	1.26286	0.0986927	0.0286928
TNFRSF21	171.208	137.759	62.7553	55.0913
WDTC1	50.4604	49.8103	19.6267	21.0294
CDC42EP1	126.863	102.541	19.3134	5.71495
STYK1	9.56404	14.1698	1.88304	1.44771
APBA1	3.3763	4.83636	0.394946	0.14806
IRAK2	12.2458	8.03721	0.832138	1.38153
ARHGAP31	15.0781	10.9387	1.06768	2.49127
TMEM120A	57.0389	80.8966	17.1938	17.04
SH3BGRL2	63.1505	54.4501	22.0439	16.5086
MZF1	30.3419	25.0973	9.01304	8.56984
ELOVL2	14.7881	5.70483	0.439527	0.999716
CCDC85C	20.6863	23.2587	7.52627	8.85087
PIGS	159.723	198.085	65.0621	52.1167
MTMR3	23.012	18.6797	7.75534	7.52243
KHNYN	45.8889	37.9635	10.6265	15.0038
GNPTG	61.3739	67.6053	21.9545	17.4464
LRRC3	12.6764	12.1315	3.26499	3.66237
LOC100499489	7.02917	6.09385	0.119973	0.305198
RUNX1T1	10.097	6.8352	1.10284	2.03297
ERCC6	10.7952	10.0753	3.29514	3.66904
YIPF5	102.795	100.633	35.6845	42.7759
DLK2	6.74064	15.9814	0.792267	0.376214
ZNF804A	11.9383	39.4489	0	0
NXPH4	10.721	10.2759	0.749252	0.847113
EPB41L4A	15.5718	12.7023	4.65508	4.34973
UBXN6	104.977	119.828	43.2219	42.1602
MYO9B	77.8035	66.5995	31.2637	28.2821
ITGB1BP1	56.5083	91.6803	12.8593	19.0295
LEPR	6.97249	5.35164	1.21938	0.974898
DUBR	34.7024	15.7844	1.27281	3.31406
HHIP-AS1	35.1139	26.8251	0.132744	0
MTUS1	7.51237	4.55727	0.783769	1.21469
SEMA3B	12.8928	9.74998	1.16036	1.90733
HOTAIRM1	15.1961	17.2945	0	0
ZFAS1	362.723	351.548	154.206	132.269
ENDOV	14.2288	10.0146	2.40475	2.75282
VPS28	199.482	171.112	68.2702	73.8791
ANKRD13D	44.4887	46.7667	15.962	12.1698
LOC105371492	9.68541	16.2621	1.25222	1.13262
HTRA3	22.8748	46.1436	5.5329	2.77032
KLHL22	14.4707	14.5543	5.04848	4.71404
GNS	86.5339	105.443	33.5667	23.232
LINC01278	64.9372	54.3109	22.0231	17.9081
ABHD12	108.507	117.953	48.7716	44.132
APMAP	290.831	300.638	133.542	118.804
GPR137	56.2105	77.2976	21.095	17.7016
MEGF8	54.9693	58.3246	23.6966	25.1942
AMER1	30.5251	29.5403	11.9041	12.6586
VPS11	42.7644	38.3131	15.1382	15.4039
TMEM236	1.8504	3.34309	0	0
RIC1	25.5483	24.7072	10.2083	10.6101
F3	28.5954	61.6556	6.52242	6.89217
SLC20A2	69.8652	44.4132	18.0566	14.5772
NCK2	110.629	105.334	48.679	45.9467
RUSC2	18.2914	26.2856	4.57639	6.01279
BMP5	4.35206	0.750461	0	0
SP100	3.258	1.6088	0.0196376	0.0799289
MAP7D1	363.374	278.902	96.9367	51.1393
DDA1	108.282	91.6447	40.6307	32.2361
MAP3K11	121.624	115.743	51.1617	41.7668
DLG2	4.89645	2.42122	0.576444	0.60751
MAPK8IP2	18.6779	24.9823	6.37638	5.33542
TCAF2	1.72538	2.02622	0.0159909	0.0162716
CFAP410	44.6581	34.6324	13.0522	11.929
GMPR	14.4054	19.7999	1.4501	2.21333
RIC8A	172.854	156.947	75.85	72.3328
GRINA	342.834	494.422	127.155	137.458
TMOD2	8.21773	7.02236	1.66854	2.16389
CALU	328.396	300.246	114.427	142.237
KRT8	4006.3	3422.17	713.053	1262.52
ATP8B1	16.9422	14.3759	4.34935	2.61413
PRMT2	40.0838	32.7184	14.6059	15.0668
SSC5D	7.19402	2.27886	0.173853	0.14742
LOC105371441	2.64519	1.89092	0.0211108	0.0859252
ARHGAP27P1	7.40054	9.82332	0.941127	0.478822
SEC31B	9.74393	8.00514	1.84834	1.74879
HIPK2	18.1711	16.7676	6.14188	7.37444
TMEM115	152.824	176.372	66.1829	58.7813
C1QTNF1	7.80872	10.8499	0.889503	1.62921
P4HA2	26.779	54.5215	2.19428	6.24617
SYNGR1	29.7522	26.4149	4.75207	8.26895
MARK4	56.3172	51.3958	23.1246	20.5272
DNAH1	1.7567	1.19669	0.0712544	0.154073
LRP1B	1.6041	0.543987	0	0.0266708
P2RY2	3.46549	5.52466	0.321311	0.702339
COPG1	264.104	290.159	96.9	119.458
SLC38A10	101.043	124.735	38.7455	25.0023
EXD3	5.59571	5.54941	1.17898	1.11243
BMPER	3.12321	2.7347	0.107679	0.191746
MAP3K5	8.33308	5.24696	0.974286	1.22194
MAFB	44.6518	38.1655	7.13866	2.16565
KRT10	62.7454	67.3205	24.1673	21.4206
COL11A2	4.83087	4.29988	0.612333	0.92572
MAFK	44.1905	34.6285	9.06883	12.839
TOR4A	33.6052	24.7923	9.18676	8.50485
PLOD3	132.623	185.32	53.5335	44.7167
BMT2	20.2214	17.8305	5.83523	4.85101
SMPDL3A	15.488	16.2364	3.53371	2.62545
CENPT	129.141	150.213	57.0448	48.439
OSGIN1	25.942	10.0773	1.01637	1.51154
SERTAD1	39.3179	61.986	12.0415	9.6849
CHST3	15.8196	13.7344	5.1556	3.77405
TRIM56	34.9247	19.6514	0	0
C6orf141	16.0384	11.8915	3.38687	2.42649
PXDN	267.81	320.463	113.933	124.259
KAT2B	7.23156	11.5479	1.28329	0.528542
SHTN1	13.3704	7.58083	2.00382	2.62581
PDZRN3-AS1	4.95345	4.77749	0.156202	0.105963
NDFIP2	53.987	66.9612	18.5716	22.405
HECTD4	15.9734	11.9398	4.45601	5.03802
FBN2	93.1118	72.4491	12.2117	2.54677
LOC105379152	11.9556	5.37616	0.153804	0.156504
TMEM184B	126.417	115.662	55.6758	51.0908
DLX6	5.60912	7.70749	0	0
SPAG1	8.52348	11.1271	1.51254	0.59679
EBF4	8.27461	11.7128	0.0491871	0.600605
BORCS6	33.8838	35.4181	9.57812	10.1457
TGFB3	6.5025	4.79847	0.643783	0.462411
STX3	69.5442	87.3522	22.4734	29.5011
SPATA18	8.26009	20.213	1.18114	1.76941
LRP1	90.2108	98.8526	36.4899	42.7202
HOXB3	1.28133	0.571919	0	0
DCAF5	38.0807	33.7579	15.5045	15.1733
EDN1	15.9306	7.07608	0	0.450712
CDKN1B	38.972	42.2225	7.2066	11.7572
SMTN	29.2125	50.364	9.82017	8.37788
KALRN	4.37561	3.83478	1.34645	1.10467
PRRG2	17.2975	17.5689	2.89148	2.75834
EML3	35.622	48.284	13.2344	10.9657
SHANK3	16.5518	17.8631	5.85565	4.31173
SEMA3D	10.203	5.56983	1.34185	0.777229
SASH1	21.2666	16.453	6.1804	7.08
P3H4	104.86	105.738	43.4297	33.1439
BAIAP2L1	65.3825	62.8194	26.6728	21.8135
ZFHX4	3.87174	1.7543	0.333717	0.212234
RNF19A	17.2977	14.8816	5.6615	5.16412
GRAMD2A	4.49179	15.5286	0.514197	0.738666
ZNF213	31.0975	36.8712	10.6868	11.3164
PKNOX2	5.6553	2.66227	0.472676	0.511033
MYO15B	3.78352	4.25085	0.569789	0.912859
PRTG	61.74	50.8488	1.72791	0.334903
IL10RB	18.0535	18.5198	3.48377	2.12695
XKR4	4.589	3.85918	0.307215	0.273531
TMCC3	12.4833	11.6187	0.517057	1.82893
COL11A1	28.2444	12.5721	1.51003	3.46657
WIPF1	45.8081	33.703	7.07721	2.08462
CFTR	3.78129	4.84499	0.171537	0.473773
ZFYVE1	29.2035	31.5566	10.4525	11.6593
ZNF737	15.9666	12.3866	4.62174	4.77279
FBLN1	359.871	278.715	129.48	137.041
DENND5B	9.62086	6.16329	2.0029	1.98835
IDUA	5.95634	15.3141	0.671362	1.00463
BEAN1	3.20891	1.26203	0.0875272	0.0356253
CELSR1	21.3092	13.8355	5.50645	5.07124
OLFML3	175.075	265.044	35.8808	62.7282
FZR1	55.9991	50.6949	23.6626	21.9686
SNX19	19.133	19.0696	8.55754	8.31437
PRICKLE3	23.383	29.4685	5.511	7.31675
TRAF6	12.3051	10.3804	0	0
SESN2	56.8771	83.094	13.7148	20.7599
YPEL2	13.5467	8.30096	2.19104	2.20128
CTSL	226.838	133.18	35.5992	52.8032
KMT5A	44.8789	45.2582	10.7301	15.7813
TTLL7	5.75225	4.3148	1.13054	0.665282
EREG	2.94655	4.69482	0	0.0662639
NDUFAF3	75.8929	90.6508	29.3788	27.0946
SUMF2	138.663	217.327	47.8623	54.6567
MAML2	16.7623	7.11793	1.98992	1.99632
POLH	8.12733	14.1591	2.29526	2.53805
ZNF395	80.6451	61.6598	15.2867	24.3843
DRAM1	23.2133	30.6337	4.10004	7.00897
GABARAP	571.388	596.706	267.837	221.763
CEACAM19	16.0533	11.1715	1.27005	2.10855
ERGIC3	586.442	640.943	276.222	229.468
ZNF236-DT	16.6933	23.7022	2.08865	0.708435
FAM129A	31.5659	20.731	3.28949	3.38995
SLC8A1	6.10808	8.8102	1.71946	1.55123
FBXL3	51.0025	42.967	13.6818	17.9166
AP1G2	37.0625	37.2708	11.559	15.0562
APOLD1	3.54021	3.33316	0.155684	0.28515
PLCD3	35.7179	56.2806	5.53303	11.3565
RTN4	245.003	264.06	120.967	113.367
VPS9D1	19.3546	19.9209	6.09303	5.94341
LOC102724488	2.4667	1.2364	0.0611835	0.10895
FUT8-AS1	9.37946	5.83324	0.370846	0.150942
HPN	30.5189	38.9696	3.38693	7.63945
ABHD14B	21.8905	23.4391	6.10439	6.14878
ARHGEF1	97.0695	111.269	42.3979	43.188
DCAKD	105.987	99.5432	41.1001	28.581
STX11	1.48622	1.52947	0	0.045471
TSHZ2	3.815	0.736463	0.0354849	0.0722153
PRICKLE4	20.0181	21.7392	4.29072	3.80866
SNX2	63.2261	100.39	24.3967	24.0726
ACKR2	4.89777	4.17214	0.0502564	0.102277
EFS	153.719	134.838	48.0661	26.0231
PTPN21	28.6629	18.5303	7.3662	5.90797
CAND2	32.4703	19.5095	6.39122	7.00822
GLIS2	34.4437	31.9576	13.0508	13.2798
ADAMTS6	2.4334	1.4064	0.186899	0.243007
PLD2	75.3514	68.2724	29.3524	32.2822
SRGAP3	7.72878	3.91995	0.586308	1.10062
APPBP2	26.2433	24.1628	10.5906	9.02784
RPS4Y1	457.764	0	0	0
GRHL1	15.512	12.0083	3.60254	2.68319
OPTN	120.725	56.1761	2.3188	11.334
TNS1	8.49211	5.50524	1.04274	1.7788
LINC00893	9.56594	5.09668	0.447412	0.260151
ZNF702P	12.623	18.8403	2.10584	3.11216
EPHA4	19.7097	11.684	2.08985	3.6814
PIM3	147.051	131.422	61.9796	60.1577
TEX264	49.052	54.0777	15.2977	19.0594
DEXI	125.91	138.549	47.6652	31.0558
ZNF512B	56.9721	53.289	22.5494	25.8302
TTLL11	2.19062	1.80118	0.290486	0.104324
FBLN5	9.47603	26.7654	1.80988	1.84165
PIK3IP1	21.2194	15.1331	2.24823	3.77159
CTSO	15.6141	15.0967	3.20928	1.6328
PLAC8	8.04374	11.3201	0.510863	0.965397
RASAL2	20.7497	17.7301	5.84588	7.89104
MYRF	67.8167	14.3424	2.50444	4.35455
CAPN12	7.2143	9.79037	0.729033	1.30911
HPSE	11.6795	16.8799	3.49457	2.64246
SLC4A2	116.426	133.866	47.4951	55.4257
GALNT11	46.3723	39.9128	17.9297	17.454
GABRG3	1.11784	0.78121	0.00993301	0.0404294
LZTS3	45.3283	34.5832	15.593	14.572
TERF2IP	82.6724	76.0584	33.8702	30.952
LURAP1L	6.37957	9.72726	0.0486615	0
SPRYD7	16.4409	17.9772	5.23179	5.53514
CAP2	72.511	54.3883	20.7504	12.7799
WNT4	4.90858	1.55781	0	0.072558
CGA	6.19683	47.2586	0	0
RERE	90.614	69.443	30.5897	34.5028
DIP2C	14.3164	15.7256	4.55712	5.78132
CAMTA2	25.7209	30.1525	4.08245	8.00559
HDAC6	72.6698	54.2182	16.3771	23.6637
MAP3K14	23.1415	16.1456	3.45405	5.47782
TSSK3	9.90185	10.1633	1.39913	1.13895
ZSWIM6	21.4755	16.2358	5.91567	3.6678
DDIT3	45.1383	34.6953	9.82218	7.26878
SEC24C	146.328	149.086	69.5333	71.6084
TMEM134	27.9096	27.2121	10.8818	10.9484
PPP1R3F	7.74243	7.09306	2.24083	2.39667
HIVEP2	12.4822	13.354	2.11064	3.91883
LOC107986475	2.15596	3.11431	0	0.0518055
NCSTN	147.101	155.351	71.7155	67.4494
PHYHD1	36.548	38.0205	11.321	7.22663
TAGLN	291.013	86.7712	28.2191	27.7094
FAS	3.07529	7.55474	0.578886	0.651051
MIEF2	23.1717	31.2551	8.33762	7.71268
TRIOBP	47.5598	45.7499	20.865	15.8279
FAM3A	69.6805	57.2763	24.1647	24.9469
VPS37C	76.9598	70.923	27.3354	32.2126
DIPK1A	26.6654	20.18	5.28527	6.95691
PTTG1IP	488.897	507.698	247.307	226.542
POLD4	48.5371	65.0968	15.6243	17.2886
TSPAN12	48.3082	71.6785	17.1824	18.0202
AP5Z1	37.5168	39.303	16.4923	16.0952
INPPL1	193.959	188.297	72.5742	42.2878
TUBG2	27.6485	36.8722	9.39555	10.9534
CBARP	19.2699	18.5705	7.13025	6.00349
IER5	56.7974	84.2431	20.6601	13.384
LRRC4C	2.0444	1.01964	0.01905	0.106614
PLCXD3	2.2684	1.27779	0.0334223	0
LOC101927943	5.40249	7.75087	0.330256	0
CPQ	10.4675	16.3121	1.63333	1.662
PRR14	31.0371	39.2	9.26525	10.7557
PRSS22	21.0427	35.9715	0.405304	2.57761
ARFGAP3	57.9701	62.7378	13.2016	21.14
CYB5R3	208.063	265.899	89.3894	97.057
PFDN1	175.052	174.068	80.9483	80.0963
SLC9A3	10.3037	8.51404	1.91112	2.17345
LOC112268198	3.65862	3.96534	0.330015	0.261183
DLGAP4	78.1387	77.4823	36.5075	30.0783
PIK3C2G	2.01307	0.473834	0	0
REV3L	4.08723	4.71132	1.44867	1.21445
TMED4	97.4686	112.508	45.4017	43.6926
ARHGAP27	22.4098	22.3701	8.86659	6.81994
GPX8	106.092	114.479	50.9345	46.1818
RHOC	212.948	260.641	59.328	21.8838
CCDC85A	10.8366	2.2197	0.0356504	0.217657
AMOTL1	88.948	91.0647	32.2064	17.3328
NOTCH2	49.8465	48.3747	13.7496	20.482
PAX9	3.14223	4.54333	0	0
LOC105377378	22.9338	28.2804	0	0.178002
CD55	41.0921	56.545	16.4308	14.7999
HLA-E	96.2759	153.005	33.285	39.3152
PTMS	1004.92	1042.84	449.864	508.093
PLCD1	35.4244	45.6837	7.68889	12.5724
SH3KBP1	55.6811	31.9993	5.79929	11.4161
OSBPL2	38.7448	36.774	15.8253	17.1032
SLC2A11	27.8316	21.8435	330.435	434.971
CHPF	293.221	481.831	120.541	116.357
TMED3	65.461	82.0323	29.8996	28.671
RRBP1	275.906	193.738	86.5413	95.2083
NCF2	6.29157	3.82167	0.116621	0.178002
ARFGAP1	142.134	137.868	64.17	69.8698
TGM1	13.4692	11.0664	1.53333	0.390061
WNT9A	4.66542	5.97387	0.707743	0.818368
PAQR8	26.4372	28.0937	8.82796	5.12382
TOLLIP	48.4308	58.5766	21.8838	19.4145
SHB	20.7414	11.1512	3.80958	3.04034
ZNF800	3.63617	3.24264	1.13538	0.764189
NR3C1	10.3582	11.0237	3.13807	1.43917
TOB1	69.0158	126.508	21.8754	25.6558
FLJ20021	40.6714	43.4673	9.28508	8.09832
PI4KA	53.1625	63.149	20.6713	24.8328
JAG2	20.7651	20.5352	1.4679	4.42858
TTLL3	5.21275	2.87201	0.332816	0.270926
IRX3	26.0177	5.52761	0.958809	0.27101
ATP13A2	159.622	163.328	78.9644	69.1474
TP53INP2	21.7766	26.2829	4.36177	7.27594
ZNF579	110.08	118.134	42.4778	25.5363
RIT1	83.5878	48.0021	19.0801	12.2552
NICN1	29.8216	38.6573	11.2223	8.4815
DDX3Y	50.8842	0	0	0
SLC6A17	1.4213	5.32745	0.138686	0.0705602
RALGDS	41.8253	29.8303	12.7735	11.7221
HCFC2	5.12223	3.96824	1.04291	0.707479
MSLN	6.74146	3.83783	0	0
TCIRG1	14.5149	21.1972	3.21902	5.08751
PDPK1	27.6181	25.0273	9.33356	11.8375
TCTA	56.3531	77.2922	21.6966	21.0804
ACOX1	25.7104	28.0615	11.4597	11.2554
INHBA	47.824	12.4659	0.111158	0.52784
FBXL2	7.51603	5.23277	1.31552	0.808214
C6orf48	974.668	488.796	23.5569	24.094
TBX18	1.76474	2.8858	0	0.0162924
RREB1	38.4697	26.5243	11.7783	8.39641
PAK4	199.453	150.073	75.451	65.9552
KLF3	37.6312	28.8297	13.1839	10.8999
BAIAP2-DT	21.2155	17.8584	6.83185	5.32622
CDK20	20.6389	16.3433	4.47678	4.91498
ACSF2	33.073	43.9024	6.60451	11.1433
S1PR3	20.3327	18.1578	4.47677	6.46222
FOXK1	13.0884	14.5481	5.19583	3.58153
SZT2	10.9812	9.13368	2.78384	3.84217
KDM5D	31.9317	0	0	0
NUDT18	6.5086	11.964	0.801422	0.815488
RASSF1	36.2381	49.7068	9.49798	13.7998
MUC20	3.6364	7.24248	0.120551	0.0613333
GDNF	9.20594	1.2279	0.033062	0.0672845
CES4A	4.52771	8.75623	0.492216	0.822834
TMEM131	44.608	40.3209	17.5636	19.9422
SLC2A12	5.81332	4.4215	330.435	434.971
HDHD3	89.7785	47.1782	16.5713	16.7096
HEXA	90.4143	113.993	41.1635	37.5143
SYDE2	10.2915	9.54413	3.42839	2.35393
SLC17A5	54.123	60.7301	14.5154	21.7373
COL8A1	7.09604	1.2067	0.107776	0.0548338
SQSTM1	281.752	320.217	100.994	134.946
PIGQ	99.4628	90.8411	37.101	23.2557
YPEL3	69.1178	78.0517	26.1526	17.5005
UPK3B	11.4145	44.9235	2.7499	1.92762
CCDC120	89.5769	80.0633	14.4958	28.7734
PRAF2	93.8101	128.968	24.8059	36.163
ADCK5	15.589	19.8574	3.20804	4.77825
FBXL8	4.813	9.36509	0	0
TCP11L1	14.6805	26.3967	5.48266	4.74451
CDH18	7.49251	1.06946	0	0.0191585
CDC42SE1	215.197	200.909	100.98	81.568
TBC1D20	50.6745	44.4785	21.3514	19.5364
CD74	154.796	99.1459	45.6304	36.7978
IGFBP7	309.813	34.6576	0.837399	1.70419
ARHGAP27P1-BPTFP1-KPNA2P3	12.122	9.6351	2.31018	1.81647
MGC16275	4.46125	4.98789	0.180248	0.0611371
SCEL	3.35056	3.05284	0	0
BZW2	434.416	319.347	160.255	154.819
DHX32	33.1639	33.3094	12.4814	12.9495
CSAD	19.5999	15.5268	4.93556	2.49674
HEMK1	10.7626	6.68481	2.45068	2.31054
LOC100286986	4.57937	4.84102	0	0
WHAMM	10.1242	10.5798	3.41568	2.54721
MICOS13	57.0239	59.7198	20.3531	14.8718
WBP1L	64.563	41.6371	17.9569	18.7307
BCL7C	37.7931	45.4067	16.0938	13.5302
SPTBN5	1.68094	2.13529	0.321967	0.269115
MRTFA	42.3825	33.8304	16.6587	14.9935
PLP2	41.253	55.8049	4.90444	10.5355
BTG1	79.0525	67.4435	19.1526	29.5634
COG6	21.7067	20.782	9.23908	7.98784
MAST2	57.7628	44.844	22.3351	21.67
SPOCK1	24.5749	22.8654	9.37609	7.2268
NPIPB5	125.101	79.5548	36.5726	34.2502
BLVRB	191.445	199.04	24.2252	56.0886
CHD2	53.4139	40.8324	15.4359	20.1118
BORCS7	24.2712	24.4695	5.92427	7.84928
TDRD7	8.65763	14.4578	1.13898	2.15808
RRAGB	13.0515	9.4117	3.51809	2.5509
USP9Y	15.0124	0	0	0
KCNQ1OT1	0.538202	0.381386	0.0540934	0.100078
BBX	26.141	23.749	11.406	8.97375
COL23A1	13.9087	23.1765	2.02977	4.19534
SLC39A11	9.20142	9.20111	2.88399	3.38196
PHPT1	226.488	345.122	100.302	85.9967
CDC42EP5	70.2409	37.1882	1.50937	6.65542
IZUMO4	9.92312	8.14276	1.09855	0.798454
KMT5C	37.1181	37.945	16.241	14.8046
RASGEF1B	11.8978	14.7824	2.06037	3.2401
ASXL3	2.24146	0.825159	0.0467954	0.149652
TMUB1	127.234	158.84	58.3921	53.2448
RGS20	5.7953	3.9546	0.366616	0.466313
CSF3R	3.25292	2.26371	0	0
TCEA2	30.691	29.9996	9.01281	12.5256
LINC00472	2.91595	2.96847	0.125667	0.415587
PTPRF	429.425	275.717	133.931	93.0097
ZNF503-AS2	4.64691	2.06467	0	0
RABGAP1	62.779	40.0854	17.7689	17.9122
TOR2A	50.3121	56.7657	21.0599	16.1174
LOC101927479	1.76199	4.13169	0.0573099	0.145789
MYORG	21.073	18.0137	7.09814	4.37321
TFAP2A-AS1	7.62058	7.42662	0	0
ALKAL1	4.74075	33.6921	0.131813	0.134126
PCNX3	56.2268	57.1128	28.0206	23.819
TNXB	7.36337	2.75182	0.702787	0.770131
LINC00475	3.57392	7.30427	0	0
TMEM189	31.2976	28.3217	5.21059	8.89374
COPG2IT1	6.11799	4.37963	0.174323	0.532148
PLEKHM1	18.5987	19.6269	7.92635	6.63815
CORO1C	147.949	155.624	76.1429	65.9216
MALT1	17.3153	15.6944	7.28444	6.34215
RTL8A	184.853	273.177	80.7385	70.9911
KCNK1	52.3624	41.7551	17.7684	12.6079
SLC22A17	62.499	94.1715	27.4475	19.9879
TAGLN2	295.996	232.923	120.796	109.84
WTIP	61.8359	91.6485	22.9895	11.7964
SPSB1	31.264	26.7403	1.11273	4.92286
ATP9A	22.7553	18.0193	6.95087	3.94032
LOC101928156	22.6915	26.5752	2.6237	1.94164
GNB2	564.292	692.568	282.563	230.091
PPM1K	8.98766	18.7334	3.09535	2.58784
ADAMTS12	20.7667	15.6382	3.96186	6.45666
ENPEP	6.35248	2.75123	0.591342	0.356575
MIEN1	64.0118	79.2031	20.9006	26.0048
BIK	15.5822	26.7527	1.58009	2.41173
NT5C2	23.195	21.1539	9.67314	9.82299
LOC105372501	0.716657	2.12345	0	0
SLC12A5	2.64739	1.86285	0.192157	0.122206
CDS1	38.9695	37.7834	17.3782	15.0019
LOC102724687	1.87289	1.1312	0.106604	0.030993
XAGE2	15.6356	12.7583	0	0
KCNV1	5.47327	1.3061	0.15218	0.154851
ZC3H12B	1.85515	2.23306	0.364332	0.442812
CTBS	5.27974	6.02008	1.39496	0.93078
FAM110B	9.57887	4.32238	1.38579	0.560648
LZTR1	50.0782	46.5743	21.5469	22.425
GSTM2	30.4961	23.9948	7.44631	4.31889
MC1R	8.60717	10.752	1.98804	1.82557
PCDH17	5.83989	1.59054	0.326366	0.0894101
BCAM	202.996	150.028	68.0163	77.8112
GAMT	52.4644	78.3749	16.3464	21.337
NRG1	2.09118	2.10149	0.224139	0.446643
PPP6R2	65.4783	71.5808	32.3185	28.8278
MANSC1	9.86646	22.6324	3.19552	2.4387
CAMK2N1	17.3138	28.58	4.45761	1.90637
RIOK3	44.7874	48.4474	20.7754	19.6961
ACE2	2.03267	3.41747	0.15643	0.0636702
YJEFN3	19.8561	14.3637	4.81817	3.98347
EFEMP1	37.9597	153.501	10.6701	13.3352
PMP22	41.2238	8.02274	1.85269	1.61589
PRR5	46.9132	29.8871	6.29541	11.235
ERMAP	25.8243	20.2616	6.78134	3.53136
GBP3	3.20264	2.38308	0	0
GJD3	6.90104	18.9643	1.78446	1.05921
OBSCN	7.94472	5.83716	2.79819	2.09988
TPRA1	35.5872	30.3372	13.2977	14.5539
INAFM2	68.316	81.3971	31.9076	26.1447
DIP2A	22.2062	17.6297	8.62329	7.61852
TRIM26	109.637	120.422	0	0
CCDC183	12.801	8.13052	1.22595	0.712839
TFAP2E	2.31367	2.82722	0.339442	0.302224
GRID1	4.35914	1.59903	0.195183	0.148957
NRIP1	22.8107	35.6803	8.83103	4.63453
PIGZ	1.21804	2.65463	0.116652	0.0593494
LINC00641	25.9905	23.3789	10.2281	10.7287
UTY	7.19534	0	0	0
ABCA5	6.96981	5.29487	1.58928	0.808588
LOC613038	9.90152	7.99063	0.406401	0
CAPG	167.431	217.982	32.2311	64.7072
LAMA1	37.9414	60.6758	16.8366	15.2669
ANKRD6	12.5828	9.14248	3.71371	3.36528
MINK1	112.81	98.5592	41.2407	51.4703
CYP19A1	8.34688	1.28192	0.204097	0.10384
FBXO2	257.375	381.21	17.1633	67.6009
AKT1S1	165.07	174.938	76.6809	53.491
ADRA1B	15.3242	2.61466	0	0.0293454
EIF2AK3	40.7677	29.8972	14.0137	12.8915
NFATC4	43.5365	30.4785	8.6089	13.536
USP32P3	6.72936	5.48855	0.674446	1.201
DLL1	16.3974	13.617	0.357305	2.06026
ZNF358	177.969	204.243	80.1849	52.8503
SDCBP	179.366	141.896	59.788	31.3915
GPAA1	266.005	394.609	125.539	106.527
ACADVL	325.615	226.781	114.523	111.378
C1orf159	14.9119	11.7063	5.16258	4.70975
NRP1	55.9544	37.0925	0.213717	1.47395
SLC2A8	281.393	188.85	58.0561	17.7356
GCNT1	12.2729	11.7505	3.73486	4.5969
BTN2A1	33.9594	39.4989	14.4315	14.5603
PLEKHM1P1	10.6798	10.2237	1.69706	2.45944
NEU1	170.97	258.377	62.3995	78.7777
ANXA5	600.14	603.923	249.352	308.617
HERC1	17.6204	11.9421	4.58437	5.67078
APOE	2165.96	2646.94	1013.06	1134.32
UBAP1L	2.1297	1.35326	0.309719	0.130674
MAPKAPK2	124.942	153.285	51.52	62.3347
CLMP	48.7812	70.9472	19.8882	10.9998
PEX11B	38.4355	34.5488	14.3766	12.5936
KCTD7	22.3315	17.2233	7.25897	7.05338
CRB2	12.3113	4.99693	1.16239	1.60249
TBC1D10B	95.2525	109.672	46.0874	35.1935
FBXW8	29.893	21.9012	9.7365	10.5862
OTX1	17.8487	15.0387	3.23365	1.04695
DPY19L1	42.6055	38.8952	19.0193	15.6862
ADCY9	11.0789	15.7368	3.93744	4.41843
ADARB1	5.33805	5.75669	1.85141	2.17302
CPAMD8	12.5714	11.034	3.65368	4.68371
PNRC1	66.561	67.344	11.9564	23.4813
MBD1	62.9411	54.6109	28.7919	25.5666
EPHB6	34.8278	30.8582	12.8694	14.9536
TINAGL1	72.4576	26.3921	8.13786	9.05099
GATA3-AS1	3.01469	4.63831	0	0
EIF1AY	51.9039	0	0	0
NPIPB3	18.6315	13.2906	4.8341	4.08522
FAM89B	118.975	172.472	46.8939	25.1694
PRKCA	8.09928	11.7032	3.06759	3.31651
NDEL1	44.3244	46.2756	20.3082	20.7713
SMPX	9.07832	10.7633	0.28981	0.147448
TTC28	5.53911	4.53087	1.77593	2.08559
C16orf58	98.4678	82.6304	5.38129	8.2136
PIP4K2C	94.9342	123.178	44.1491	44.924
AFAP1	27.0309	22.0274	7.26832	10.2875
OPN3	42.9873	40.8478	13.3227	6.51645
LOC646471	6.87232	4.98758	0.534757	0.962713
ZNF436-AS1	4.01055	4.29089	0.314256	0.159886
STAP2	84.382	71.8904	26.1333	13.6871
LOC107986700	17.0274	15.6672	1.00067	1.86675
ITGA3	47.9034	28.704	9.90703	13.0007
ANKS1A	37.8086	114.723	13.984	14.3547
SLC15A2	11.3221	32.0341	3.48531	1.13994
TTTY15	12.4384	0	0	0
FGFR3	43.7504	25.4505	11.0436	9.55864
ST7	43.1293	48.292	19.6806	17.027
LINC00346	2.0958	1.55781	0.717998	0
RHBDL1	11.4927	16.8417	2.07705	2.60124
SH2B1	52.0644	44.5048	23.063	19.3142
TMX4	28.5087	24.4746	11.9169	10.8984
SGSH	17.847	21.6286	7.54301	4.83266
LPGAT1	21.3343	19.3041	9.72055	8.87973
ZFY	9.57655	0	0	0
SIRT7	36.5722	39.5655	16.5302	14.2125
CDKN2C	2.69431	5.81954	0	0
MDFI	192.896	186.621	89.5774	62.6775
PCED1A	101.986	79.6003	25.2886	9.07442
ITGA9	16.0364	9.98211	1.54855	3.44326
RANBP17	8.07571	5.9099	2.5628	2.00681
PRKCZ	27.3359	29.0212	13.0284	12.8409
STXBP6	17.4318	11.3275	2.0707	4.2478
TAB3	16.3203	11.5652	5.32264	5.38089
CLN5	38.3594	43.2046	16.5036	15.6547
LINC00537	1.83513	3.11004	0.0703002	0.071534
LOC107986326	23.6082	43.03	3.91319	2.38912
KAZN	6.18156	5.14848	1.63009	2.18001
LIMS2	4.40303	5.75369	0.719762	0.932138
PNKD	49.7578	42.2761	20.9656	18.3728
USP30	14.1625	11.3189	12.0422	1.30705
HIST1H2BK	148.197	251.3	20.9032	25.9355
GRIN2A	3.02933	7.5882	0.539557	1.00001
TTYH2	18.9579	22.9208	3.05932	6.26265
WNT10B	3.29744	1.60708	0.0334372	0.068048
MEST	548.596	705.423	93.1336	214.652
FHIT	2.85452	1.37365	0.164027	0.203996
TMEM101	29.215	22.9551	10.5834	8.07689
MICAL3	13.1214	11.8773	5.78004	6.17992
BTG3	26.4486	24.9017	9.11874	8.6907
CPNE8	8.29355	9.96976	3.0849	2.3164
LOC112267960	1.75664	1.58639	0	0
FKBP14	30.0954	27.2246	12.1712	13.0942
COMMD3	14.8733	11.3445	0.32455	0.990738
NBPF15	25.8856	16.3731	4.72517	6.84597
TMEM88	135.366	129.546	18.6462	2.23217
LINC02365	9.45431	5.45949	0.217305	0.221119
EVA1B	156.465	110.435	39.0195	15.2998
BOK	131.575	114.138	44.6418	21.2964
EPHA2	55.9919	75.8312	24.4645	26.718
COL4A5	53.5183	99.5761	23.5932	21.8133
GTF2IRD2B	29.9559	14.1935	5.11368	2.85762
TXLNGY	14.2573	0	0	0
AFDN-DT	11.2403	6.74746	0.715246	1.32327
LMNTD2	16.532	21.1577	2.96092	5.08425
ZMAT3	14.4389	29.1154	3.56051	5.95447
SLC2A3	1406.41	1395.69	506.242	705.428
YIPF3	288.866	332.203	148.472	146.106
ITGAV	74.9818	50.6728	26.4013	23.1146
VPS39	64.5629	69.4389	33.8411	30.3018
FBXW5	158.709	185.642	82.5834	77.1513
ZKSCAN1	26.0269	18.5494	9.28234	6.83384
TOM1	64.0099	66.9415	29.2994	21.7355
TMEM79	20.6969	15.8594	4.03663	1.58999
RHBDD2	118.795	170.663	57.1159	40.1545
AP5B1	22.8661	31.3349	3.71394	8.36972
DSC2	116.643	77.5826	39.891	28.7292
NEDD4	16.9122	16.9914	6.00013	3.08143
SLC35F5	23.0927	25.2859	10.2837	6.25983
ACER3	22.3018	19.4726	9.7557	9.68201
PRRT4	4.40988	7.05834	1.04528	0.612389
ARHGAP33	19.6373	22.5347	6.61104	8.9183
MPG	93.7276	114.456	43.1553	43.3857
SPIRE2	14.3287	11.1129	4.81183	3.91703
TNNT3	5.66505	3.01097	0	0
CCDC3	118.385	119.754	0.826073	5.28359
VMAC	15.2415	11.3031	2.51944	1.92274
KIDINS220	28.8271	22.9251	12.3531	10.8509
MAST4	1.60478	2.17129	0.565858	0.364174
GPCPD1	32.6723	27.148	12.5921	8.16804
TSPAN15	15.9597	7.81704	3.24583	2.21759
SMURF1	50.6404	41.1278	17.8088	21.6501
HSF4	5.86008	4.45149	0	0.0584049
LOC107984120	0.514573	1.17889	0	0
ANO9	16.0172	8.68904	2.44198	3.39513
UBE3B	30.1333	23.2125	11.5434	11.397
GIPC1	239.513	295.874	120.907	121.225
LOC101927263	3.54514	2.61788	0	0
HERPUD2	38.7624	35.396	16.3027	12.0013
LOC105379771	4.49249	9.41456	0	0
RING1	112.754	109.082	53.1673	42.6831
MBD5	5.66726	4.93829	1.77756	1.86572
LOXL1	35.8637	41.1594	14.0417	8.06922
FASTK	114.987	131.411	58.1347	46.1253
TOR1AIP2	22.4327	21.807	10.5923	7.48992
ZIC4	0.925802	3.52813	0	0.0193329
CBX8	7.71322	6.47464	0.480597	1.30408
ACADS	24.3087	36.5719	5.6161	8.79179
BLOC1S3	19.0562	18.8907	6.66105	7.40944
CAV1	29.0393	36.0403	2.10041	7.5695
LOC105373997	1046.02	1092.14	0	5.29538
ZNF521	15.8875	10.8487	3.42747	1.13551
LAMB3	2.53889	6.41062	0.165784	0.438604
FAM110C	10.557	10.5953	3.50706	3.56862
LOC107986961	11.9345	8.37229	0	0
PKD1	17.828	12.6751	5.15172	6.49504
HDAC10	42.5056	64.4558	16.9307	18.527
RXRA	56.8419	42.4371	22.5667	21.6673
RBMS1	139.188	90.0866	47.435	34.6933
RPL23AP53	7.49871	9.21503	2.64764	2.21868
PCAT6	48.8327	33.7305	5.70384	9.60653
KIAA0319L	47.7651	43.6642	20.4333	23.9179
TMEM266	19.4273	19.9647	4.87026	1.78184
TMEM9B	56.671	69.2849	24.3251	26.6817
CREBRF	3.56184	3.15412	0.779959	0.894965
DNMBP	46.2386	33.5993	17.5927	17.0083
GALNTL6	1.36591	2.25054	0.135844	0.0460762
LOC105375690	18.0315	11.3961	4.20747	3.27651
ALAD	58.8197	27.242	9.11185	12.5121
CYGB	8.23568	6.57783	0.797594	1.62318
HACD4	4.06081	3.22649	0.973207	0.712313
ZBTB7B	33.6932	37.2819	13.888	16.7065
MBTPS2	27.9975	30.458	13.1137	10.6613
LOC101928409	3.68578	5.26315	0.0529481	0
RAB1B	378.991	488.323	202.81	179.997
D2HGDH	17.3507	10.8627	4.19254	4.52625
LOC100507516	2.90912	1.44008	0.1034	0
SERPING1	168.095	180.778	85.5527	64.616
G6PD	223.207	252.444	121.826	109.617
LOC105373041	21.1202	19.8849	0.330984	1.01038
PHF21A	31.333	20.7452	7.14626	10.3031
ACSM1	1.67725	3.18868	0.166808	0.0282894
FBXL17	3.7056	3.8343	1.51002	1.24692
CHI3L2	2.18278	7.41627	0	0
IP6K3	2.04802	3.30554	0	0.0320755
KSR1	30.6	29.5582	9.53117	14.1854
SLC9A3-AS1	37.1763	22.5671	2.02379	6.26374
ARHGEF3	7.26294	6.10639	1.94041	2.16252
SMDT1	43.0052	37.7401	15.8861	12.4549
TOX3	11.8984	10.3565	4.10693	2.65069
MEGF9	7.80367	8.38942	2.21822	0.970819
GOLGA8N	2.71533	1.13965	0.0563958	0.0573856
RNF144B	12.859	8.3742	2.91203	3.11432
TBC1D2	11.48	10.2939	2.37737	3.96644
MOSPD3	64.3374	71.5777	27.5195	28.3195
L3MBTL4	0.9986	0.880364	0.0782476	0.159242
NSG1	327.116	340.391	18.4219	83.6994
NFKBIA	116.262	79.7136	39.3167	34.5424
HOOK3	13.8882	14.5059	6.56657	7.02284
GUK1	271.309	302.307	140.552	104.407
MED23	27.3374	25.3907	12.7102	11.3402
ATP1A4	5.05018	5.83363	0.109737	0.669978
CRH	5.54956	17.5865	0.116667	0
THRB	54.8124	42.2853	0.0282562	0.618171
OGFR	84.4922	93.3083	38.9696	43.3334
MFAP5	2.14801	10.1666	0.0500388	0.305502
ELK1	95.4136	110.477	50.1575	42.025
HPS1	41.3106	51.6673	19.6644	13.0716
BMPR2	13.486	11.2578	5.74362	5.23722
CEMIP	7.22328	6.99826	0.421759	1.53272
BCAR3	12.231	13.2551	4.77745	4.34276
LTBR	20.2319	29.7675	6.5616	7.81964
RDH13	20.7291	26.5506	9.82434	8.59826
SPX	6.4777	4.33956	0.64423	0.218512
IGDCC4	27.1816	21.551	8.95052	4.43482
PRADC1	44.694	76.9546	12.4013	17.1832
PINK1	45.0771	60.9119	11.1979	19.3935
SH2B2	27.2694	29.3501	11.9028	10.272
LOC105372707	14.2768	17.9854	2.07981	1.58724
ARMH1	2.63336	1.21866	0	0
PLXNC1	2.48477	3.90394	0.495267	0.762749
HOXB-AS1	15.3119	5.14871	0	0
PHF2	37.8081	30.2117	13.0352	15.8147
HSD11B1L	15.1991	17.9457	2.54929	4.4675
SMIM10L2B	25.1883	20.4521	8.64153	7.43622
RETSAT	25.5872	24.561	9.99864	10.4175
ABCA4	3.33068	0.716772	0.0820233	0.0208657
PQLC2	23.2291	27.4943	113.985	205.513
MYL12B	671.155	807.049	371.457	325.927
DHRS12	16.3108	14.5299	4.81243	5.06195
SCAMP3	238.217	260.203	128.472	107.48
PTPRD	15.8649	14.0339	7.50626	6.75244
[truncated: 1,818 more rows]
